# Supplementary material for: Development and Evaluation of Novel Statistical Methods in Urine Biomarker-Based Hepatocellular Carcinoma Screening
Source: Sci Rep. 2018 Feb 28;8:3799. doi: 10.1038/s41598-018-21922-9 (PMC5830457; doi:10.1038/s41598-018-21922-9)
Supplement: Supplementary file 1 — Supplementary Information [file 41598_2018_21922_MOESM1_ESM.xlsx]

## Sheet: Supplementary Table S1
Supplementary Table S1: Summary of multivariate models' sensitivities and specificities compared to the fixed cutoffs in the validation data from the 1,000 iterations of 10-fold CV.
Specificities	Models	Mean (95% CI)	Median (range)		Sensitivities	Models	Mean (95% CI)	Median (range)
85% Specificity	LR	0.85 (0.841-0.859)	0.849 (0.833-0.863)		90% Sensitivity	LR	0.895 (0.879-0.911)	0.897 (0.86-0.921)
	CART	0.912 (0.903-0.921)	0.912 (0.893-0.928)			CART	1 (0.986-1.014)	1 (0.943-1)
	FS	0.85 (0.842-0.858)	0.849 (0.835-0.865)			FS	0.895 (0.88-0.909)	0.897 (0.869-0.921)
	RF	0.842 (0.83-0.853)	0.842 (0.826-0.859)			RF	0.888 (0.874-0.902)	0.89 (0.862-0.907)
	TS	0.844 (0.832-0.856)	0.844 (0.819-0.861)			TS	0.886 (0.87-0.902)	0.885 (0.855-0.907)
90% Specificity	LR	0.9 (0.891-0.91)	0.9 (0.886-0.914)		95% Sensitivity	LR	0.944 (0.879-0.911)	0.942 (0.925-0.964)
	CART	0.912 (0.904-0.92)	0.912 (0.893-0.928)			CART	1 (0.986-1.014)	1 (0.978-1)
	FS	0.902 (0.895-0.91)	0.903 (0.889-0.914)			FS	0.943 (0.88-0.909)	0.942 (0.918-0.957)
	RF	0.892 (0.885-0.899)	0.891 (0.879-0.903)			RF	0.934 (0.874-0.902)	0.935 (0.911-0.95)
	TS	0.893 (0.884-0.902)	0.893 (0.87-0.907)			TS	0.93 (0.87-0.902)	0.928 (0.911-0.949)
95% Specificity	LR	0.949 (0.943-0.955)	0.949 (0.937-0.961)		99% Sensitivity	LR	0.984 (0.879-0.911)	0.985 (0.91-0.986)
	CART	0.951 (0.942-0.96)	0.951 (0.933-0.965)			CART	1 (0.986-1.014)	1 (0.978-1)
	FS	0.95 (0.945-0.954)	0.949 (0.94-0.956)			FS	0.984 (0.88-0.909)	0.985 (0.962-0.986)
	RF	0.945 (0.939-0.95)	0.944 (0.933-0.954)			RF	0.964 (0.874-0.902)	0.979 (0.759-0.993)
	TS	0.943 (0.935-0.952)	0.944 (0.928-0.958)			TS	0.911 (0.87-0.902)	0.91 (0.674-0.993)

## Sheet: Supplementary Table S2
Supplementary Table S2: Summary and list of multivariate models' predicted probability cutoffs at each predetermined point of sensitivity or specificity from the 1,000 iterations of 10-fold CV. That is, these are the points of predicted probability at which the models reach a fixed level of sensitivity or specificity.
Cutoff	Model	Mean	SD
85% Specificity	LR	0.132054	0.00458007
	CART	0.249782	0.0948489
	FS	0.113769	0.00608876
	RF	0.131358	0.00587589
	TS	0.0949163	0.00527109
90% Specificity	LR	0.157726	0.00763833
	CART	0.255365	0.105152
	FS	0.162752	0.00776384
	RF	0.16287	0.0118585
	TS	0.105325	0.00686153
95% Specificity	LR	0.225748	0.0169171
	CART	0.730342	0.100875
	FS	0.394731	0.0322984
	RF	0.218956	0.0108191
	TS	0.120231	0.00717265
90% Sensitivity	LR	0.124847	0.00480888
	CART	0.0473922	0.016946
	FS	0.0948639	0.0042884
	RF	0.137418	0.00727915
	TS	0.100502	0.00518285
95% Sensitivity	LR	0.107659	0.00461218
	CART	0.0462596	0.00373121
	FS	0.0624228	0.00353242
	RF	0.116718	0.00509798
	TS	0.0872558	0.00462313
99% Sensitivity	LR	0.0990925	0.00534567
	CART	0.0462596	0.00373121
	FS	0.0371181	0.00273449
	RF	0.104665	0.00493567
	TS	0.0797818	0.00470676
85% Specificity					.	90% Specificity					.	95% Specificity					.	90% Sensitivity					.	95% Sensitivity					.	99% Sensitivity
Logistic Regression	CART	Fixed Sequential	Random Forest	Two Step		Logistic Regression	CART	Fixed Sequential	Random Forest	Two Step		Logistic Regression	CART	Fixed Sequential	Random Forest	Two Step		Logistic Regression	CART	Fixed Sequential	Random Forest	Two Step		Logistic Regression	CART	Fixed Sequential	Random Forest	Two Step		Logistic Regression	CART	Fixed Sequential	Random Forest	Two Step
0.127242	0.875	0.109624	0.126781	0.0865306		0.150639	0.875	0.153442	0.149347	0.10189		0.216845	0.875	0.362064	0.206345	0.112685		0.118028	0.0761671	0.0870838	0.13014	0.0888524		0.104548	0.0761671	0.0560768	0.110136	0.0829486		0.0977627	0.0761671	0.0348349	0.0991415	0.076014
0.125688	0.258065	0.100801	0.125623	0.0822274		0.142834	0.258065	0.150121	0.184205	0.102011		0.20785	0.727273	0.412915	0.199193	0.111552		0.122788	0.0383562	0.0924067	0.171621	0.0953121		0.105298	0.0383562	0.0557266	0.113577	0.0781266		0.0960355	0.0383562	0.0351906	0.101412	0.0739649
0.127252	0.272727	0.119863	0.126798	0.0922838		0.16409	0.769231	0.160392	0.204514	0.111633		0.260019	0.769231	0.396605	0.233631	0.11973		0.125522	0.043956	0.0924498	0.133769	0.103613		0.102188	0.043956	0.0676852	0.115075	0.0868688		0.0973518	0.043956	0.0364976	0.100055	0.0772827
0.12141	0.275862	0.114322	0.116857	0.0871945		0.143261	0.275862	0.157303	0.131084	0.0896066		0.204211	0.769231	0.337358	0.209341	0.101848		0.119174	0.0454545	0.0952009	0.121022	0.0896066		0.0994072	0.0454545	0.0619418	0.107304	0.0744284		0.0830828	0.0454545	0.0366823	0.0970139	0.0664417
0.127502	0.4	0.108389	0.139747	0.090058		0.163942	0.4	0.159569	0.170087	0.0943799		0.248941	0.8	0.418367	0.252479	0.117989		0.119188	0.0502645	0.0970285	0.149967	0.0933388		0.104042	0.0502645	0.0681883	0.123226	0.0832432		0.0973661	0.0502645	0.0373772	0.111064	0.079751
0.136204	0.375	0.119267	0.130048	0.0996043		0.160888	0.375	0.17067	0.169073	0.11351		0.237889	0.736842	0.428608	0.224968	0.12572		0.12813	0.0510753	0.0971728	0.132552	0.10134		0.112912	0.0510753	0.0667373	0.113981	0.0917624		0.105324	0.0510753	0.0419134	0.103327	0.0801555
0.139504	0.142857	0.117854	0.135767	0.0995518		0.15863	0.142857	0.17385	0.158978	0.112806		0.206554	0.619048	0.430241	0.211148	0.125745		0.12379	0.0512129	0.0936597	0.133432	0.0995518		0.114112	0.0512129	0.0630991	0.121759	0.0939285		0.106156	0.0512129	0.0404742	0.113372	0.0873383
0.130004	0.15	0.104452	0.132405	0.0910255		0.158303	0.15	0.163077	0.151694	0.0998513		0.203882	0.714286	0.397796	0.201082	0.116637		0.126641	0.0432432	0.0999854	0.140933	0.104486		0.106687	0.0432432	0.0639373	0.116105	0.0862255		0.0978454	0.0432432	0.0285936	0.0983187	0.0760351
0.13805	0.2	0.11756	0.134027	0.0999168		0.163263	0.2	0.165128	0.167353	0.107238		0.241827	0.652174	0.409616	0.220315	0.124181		0.130334	0.0433604	0.0942083	0.14012	0.10476		0.110494	0.0433604	0.0624725	0.124011	0.0910438		0.102069	0.0433604	0.0380443	0.113015	0.0854009
0.139437	0.258065	0.115447	0.14148	0.104379		0.158011	0.258065	0.168144	0.187185	0.11339		0.225412	0.769231	0.378446	0.214595	0.128609		0.130358	0.0486486	0.0904006	0.137756	0.10781		0.113302	0.0486486	0.063034	0.111951	0.0888214		0.105219	0.0486486	0.0394961	0.0976749	0.0802385
0.127273	0.190476	0.11244	0.124928	0.0978839		0.156901	0.190476	0.161353	0.164661	0.106703		0.242256	0.875	0.411634	0.229304	0.121774		0.126761	0.0435967	0.098461	0.142898	0.104014		0.106898	0.0435967	0.0650545	0.110511	0.0879802		0.098286	0.0435967	0.0349462	0.0953366	0.0773484
0.135569	0.266667	0.121188	0.136123	0.0986899		0.164186	0.266667	0.167111	0.167026	0.110735		0.230849	0.75	0.419005	0.230616	0.124291		0.123289	0.0513514	0.0965419	0.136705	0.102968		0.109081	0.0513514	0.0630008	0.122806	0.0911153		0.101899	0.0513514	0.0397721	0.108698	0.0802052
0.125236	0.285714	0.113469	0.125261	0.0861181		0.159298	0.285714	0.150197	0.146978	0.0955118		0.242727	0.818182	0.371414	0.215319	0.112262		0.122745	0.0428954	0.0875326	0.141665	0.098063		0.10184	0.0428954	0.063538	0.118128	0.0823058		0.0941502	0.0428954	0.0341341	0.102657	0.0752376
0.128623	0.294118	0.115848	0.127891	0.0857213		0.153035	0.294118	0.178337	0.157464	0.0992464		0.202261	0.9	0.277185	0.224121	0.10678		0.126672	0.0455764	0.0930357	0.132463	0.0918102		0.111435	0.0455764	0.0583276	0.117134	0.0782464		0.0993905	0.0455764	0.0338399	0.108856	0.0754864
0.121076	0.357143	0.100421	0.128852	0.0873833		0.153289	0.357143	0.154802	0.157704	0.0941707		0.257485	0.75	0.356037	0.216978	0.115227		0.107853	0.0431267	0.0963355	0.138105	0.0927452		0.0910544	0.0431267	0.0591133	0.114249	0.0816773		0.0869565	0.0431267	0.0345963	0.100007	0.0764218
0.142878	0.357143	0.125413	0.132393	0.101313		0.166599	0.357143	0.172672	0.160999	0.116934		0.237431	0.6875	0.424378	0.233361	0.133301		0.126487	0.0512129	0.0944539	0.12774	0.103681		0.115906	0.0512129	0.0646982	0.113364	0.0951104		0.108136	0.0512129	0.0414598	0.103133	0.0869028
0.137906	0.266667	0.119523	0.126926	0.0978373		0.1592	0.266667	0.167279	0.163238	0.110493		0.237024	0.769231	0.425021	0.223619	0.127192		0.131982	0.0485175	0.0964125	0.131659	0.103353		0.113782	0.0485175	0.0607258	0.108864	0.0909407		0.105203	0.0485175	0.0370611	0.0995941	0.0819822
0.131123	0.111111	0.115859	0.145243	0.096943		0.149745	0.111111	0.155334	0.164279	0.101017		0.211089	0.64	0.392149	0.219018	0.116344		0.122707	0.0459459	0.0936341	0.13993	0.0967389		0.105488	0.0459459	0.0618479	0.123983	0.0863237		0.0954906	0.0459459	0.0397619	0.114109	0.0836499
0.13027	0.233333	0.108221	0.134799	0.10047		0.153371	0.233333	0.165362	0.178337	0.108963		0.22611	0.785714	0.435903	0.217016	0.123659		0.125157	0.0460705	0.101326	0.14435	0.108498		0.107552	0.0460705	0.0659485	0.11862	0.0899767		0.10188	0.0460705	0.034921	0.103817	0.0787663
0.134108	0.190476	0.112092	0.134925	0.0949916		0.156634	0.190476	0.164403	0.161836	0.105803		0.229502	0.375	0.392186	0.233512	0.120166		0.130767	0.0458221	0.0959011	0.143457	0.101076		0.109426	0.0458221	0.0615027	0.121092	0.0828896		0.0992506	0.0458221	0.0374196	0.109238	0.0738619
0.139099	0.157895	0.118099	0.122776	0.103208		0.16947	0.157895	0.158373	0.149254	0.109977		0.239929	0.608696	0.382628	0.222912	0.126519		0.119978	0.0534759	0.0954886	0.12367	0.104071		0.107556	0.0534759	0.0628197	0.110863	0.0958007		0.0999095	0.0534759	0.0402625	0.100764	0.090683
0.135986	0.2	0.12534	0.138478	0.101083		0.159655	0.2	0.170271	0.157342	0.115549		0.259684	0.652174	0.412455	0.230157	0.128154		0.128381	0.0510753	0.0953314	0.138776	0.103058		0.113768	0.0510753	0.0655184	0.122675	0.0948372		0.10647	0.0510753	0.041646	0.112968	0.0858947
0.130614	0.25	0.117785	0.130695	0.0904771		0.14822	0.25	0.155356	0.147261	0.100519		0.229823	0.8	0.399413	0.20891	0.11846		0.127038	0.0483871	0.0912206	0.134029	0.0911882		0.104416	0.0483871	0.0646707	0.117297	0.0864887		0.0949848	0.0483871	0.0346188	0.106368	0.077273
0.13412	0.125	0.117569	0.135814	0.100063		0.159038	0.125	0.1788	0.163438	0.113465		0.247793	0.571429	0.450199	0.228472	0.123021		0.127184	0.0485175	0.0997651	0.139659	0.103631		0.110743	0.0485175	0.0617056	0.119403	0.0883291		0.103502	0.0485175	0.0368995	0.105649	0.0820073
0.122221	0.181818	0.0975107	0.112632	0.0834304		0.147244	0.181818	0.136612	0.136844	0.0937817		0.237519	0.6875	0.390878	0.202801	0.110929		0.119901	0.0380435	0.0928308	0.132485	0.100024		0.0996196	0.0380435	0.0574664	0.105966	0.0792171		0.0936417	0.0380435	0.0319673	0.0932472	0.0707856
0.136092	0.266667	0.115554	0.139318	0.0959916		0.159508	0.266667	0.159125	0.180336	0.109322		0.225681	0.75	0.417328	0.227172	0.119926		0.127209	0.0461957	0.0962825	0.139551	0.100146		0.109814	0.0461957	0.0601648	0.122075	0.0894424		0.101612	0.0461957	0.0373434	0.109485	0.0820181
0.13086	0.190476	0.111081	0.127157	0.0961707		0.155874	0.190476	0.175111	0.163882	0.10362		0.210065	0.681818	0.373074	0.2126	0.12332		0.128927	0.0455764	0.0980255	0.141251	0.10362		0.110611	0.0455764	0.0586754	0.115073	0.0877652		0.102029	0.0455764	0.0336285	0.102305	0.0811977
0.131454	0.241379	0.113396	0.138286	0.102072		0.15719	0.241379	0.172829	0.180334	0.111022		0.208794	0.833333	0.355054	0.198284	0.125727		0.120131	0.0432432	0.0949734	0.146642	0.106247		0.110622	0.0432432	0.0547084	0.11796	0.0924345		0.102815	0.0432432	0.0371958	0.113002	0.0883038
0.119163	0.28125	0.105901	0.125084	0.0800754		0.143719	0.28125	0.158838	0.149286	0.0887885		0.196482	0.833333	0.356538	0.20782	0.102388		0.120688	0.0431267	0.0973852	0.13936	0.0901857		0.0993587	0.0431267	0.0627127	0.110632	0.071985		0.083086	0.0431267	0.0381673	0.0968856	0.0644901
0.13672	0.294118	0.121857	0.135114	0.0987818		0.165365	0.294118	0.168063	0.176427	0.11218		0.217043	0.769231	0.422259	0.234288	0.122447		0.129072	0.0463215	0.0979034	0.140379	0.104286		0.110613	0.0463215	0.0688679	0.120641	0.0875753		0.102719	0.0463215	0.037157	0.104778	0.0784375
0.133356	0.238095	0.114899	0.127185	0.0937684		0.158755	0.238095	0.177096	0.165849	0.105244		0.205008	0.65	0.444193	0.219232	0.127616		0.133463	0.0455764	0.0997846	0.138055	0.103347		0.11283	0.0455764	0.0608411	0.121257	0.0875286		0.104687	0.0455764	0.0358199	0.107443	0.081532
0.121505	0.4	0.111837	0.126062	0.0956431		0.164211	0.4	0.167882	0.14589	0.0992764		0.233959	0.722222	0.368737	0.240509	0.118925		0.114497	0.0456989	0.0958166	0.13308	0.106319		0.098932	0.0456989	0.0609567	0.116071	0.09117		0.0916082	0.0456989	0.0379709	0.103434	0.0802824
0.133585	0.181818	0.123649	0.127415	0.0979889		0.160174	0.181818	0.173949	0.161888	0.11189		0.220433	0.666667	0.444111	0.215528	0.123253		0.126281	0.0460705	0.0983519	0.131391	0.100646		0.10981	0.0460705	0.0617222	0.114205	0.092426		0.102005	0.0460705	0.0374509	0.101541	0.0842555
0.128924	0.173913	0.111691	0.136136	0.0931356		0.163987	0.173913	0.158424	0.170252	0.106194		0.241556	0.375	0.406284	0.208361	0.117201		0.121485	0.0409836	0.0914872	0.143145	0.0988151		0.101293	0.0409836	0.0620493	0.116761	0.0829278		0.0940514	0.0409836	0.0329284	0.101368	0.0761714
0.123354	0.125	0.0993573	0.122694	0.0868348		0.148859	0.125	0.148098	0.144933	0.095204		0.20713	0.583333	0.304911	0.202453	0.111112		0.117731	0.0458221	0.0902618	0.12691	0.0902529		0.0970936	0.0458221	0.0574947	0.102692	0.0827916		0.0865055	0.0458221	0.0359546	0.0940818	0.0760966
0.136907	0.157895	0.108141	0.135057	0.097786		0.156909	0.157895	0.163839	0.174583	0.110963		0.233794	0.876404	0.432758	0.228414	0.124073		0.131349	0.0461957	0.0947665	0.146949	0.108129		0.11167	0.0461957	0.0685394	0.125611	0.0925918		0.106377	0.0461957	0.0457973	0.112899	0.0841018
0.137266	0.333333	0.115418	0.141776	0.107276		0.158243	0.333333	0.162905	0.167053	0.114421		0.226383	0.705882	0.418719	0.21408	0.129736		0.124188	0.0512129	0.0923637	0.133615	0.107312		0.113698	0.0512129	0.0643723	0.118048	0.0925649		0.106004	0.0512129	0.041471	0.107881	0.0893196
0.136276	0.242424	0.118241	0.129	0.0968827		0.166013	0.242424	0.164445	0.172633	0.117338		0.247668	0.818182	0.420324	0.232159	0.129739		0.127299	0.0487805	0.0937531	0.129566	0.101162		0.110999	0.0487805	0.059953	0.110978	0.0901179		0.103814	0.0487805	0.0372134	0.100014	0.0838084
0.123364	0.266667	0.108054	0.135349	0.0781858		0.139754	0.266667	0.154234	0.16399	0.0884239		0.199737	0.846154	0.355941	0.21432	0.0953819		0.128936	0.048	0.0965391	0.142261	0.0851686		0.104135	0.048	0.0668476	0.117765	0.0685844		0.0836059	0.048	0.0357159	0.104019	0.0580092
0.138668	0.241379	0.118678	0.134599	0.0956136		0.157529	0.241379	0.165676	0.160169	0.101797		0.204476	0.769231	0.406622	0.227831	0.118487		0.132285	0.0458221	0.0926239	0.147019	0.0986035		0.113859	0.0458221	0.059615	0.123274	0.0918047		0.105802	0.0458221	0.0361931	0.113986	0.0852936
0.134753	0.190476	0.105803	0.12224	0.0958438		0.16979	0.190476	0.160602	0.149338	0.10547		0.245349	0.631579	0.396716	0.205163	0.12502		0.121606	0.0456989	0.0923727	0.136755	0.106415		0.103421	0.0456989	0.0599352	0.116204	0.0902368		0.0956916	0.0456989	0.0323351	0.100957	0.0814362
0.134161	0.3	0.117892	0.130616	0.0963922		0.159139	0.3	0.160306	0.146798	0.10361		0.216951	0.785714	0.41537	0.236532	0.12405		0.130513	0.0431267	0.0954796	0.134798	0.100399		0.111391	0.0431267	0.0626419	0.120409	0.0897764		0.103662	0.0431267	0.0396302	0.105685	0.0830615
0.140884	0.28125	0.124447	0.13331	0.100653		0.164384	0.28125	0.167615	0.168694	0.115529		0.239336	0.785714	0.406114	0.22773	0.128046		0.124357	0.0461957	0.0948674	0.133513	0.101418		0.113217	0.0461957	0.06458	0.119576	0.0950416		0.104525	0.0461957	0.0413246	0.110503	0.0888175
0.133609	0.28125	0.113945	0.132041	0.0979144		0.157426	0.28125	0.166909	0.170147	0.108383		0.208126	0.833333	0.335258	0.216142	0.121295		0.130755	0.0459459	0.10149	0.141452	0.103331		0.109649	0.0459459	0.061671	0.11143	0.0885134		0.0976646	0.0459459	0.0372931	0.0969608	0.0796262
0.137918	0.25	0.123194	0.139395	0.10063		0.16379	0.25	0.169745	0.186258	0.112876		0.230743	0.833333	0.40088	0.2061	0.125907		0.128765	0.0487805	0.0989411	0.136434	0.104922		0.111257	0.0487805	0.0629052	0.121363	0.0886996		0.103585	0.0487805	0.0377439	0.106532	0.0820321
0.123228	0.352941	0.108247	0.125958	0.089324		0.147007	0.352941	0.157559	0.153365	0.0990821		0.228102	0.733333	0.397615	0.229701	0.115872		0.121446	0.0482574	0.0887869	0.13184	0.100824		0.104543	0.0482574	0.0625496	0.113134	0.0852749		0.097161	0.0482574	0.0398936	0.102786	0.076728
0.12782	0.258065	0.112136	0.126948	0.0857668		0.146555	0.258065	0.168888	0.14364	0.0952016		0.201957	0.833333	0.398471	0.197718	0.107577		0.130487	0.0404313	0.0944965	0.140823	0.0952107		0.106699	0.0404313	0.0608252	0.119571	0.0765849		0.0976239	0.0404313	0.0315503	0.104757	0.0697681
0.125729	0.0588235	0.101692	0.141308	0.0960582		0.148458	0.0588235	0.156804	0.182202	0.1051		0.201103	0.876404	0.425706	0.205563	0.111693		0.122294	0.0486486	0.0896652	0.146014	0.100568		0.106423	0.0486486	0.0585432	0.117797	0.0862084		0.098238	0.0486486	0.0359327	0.11078	0.0818442
0.137089	0.275862	0.126848	0.128665	0.10295		0.164077	0.275862	0.167527	0.154832	0.114622		0.247437	0.769231	0.417888	0.238029	0.130981		0.127662	0.0486486	0.0963258	0.13068	0.107453		0.111646	0.0486486	0.0626025	0.110726	0.0915328		0.104572	0.0486486	0.0393653	0.100966	0.0856428
0.125852	0.275862	0.112072	0.128624	0.0933883		0.16537	0.275862	0.152375	0.156922	0.102318		0.228549	0.769231	0.403874	0.211187	0.113682		0.122386	0.0482574	0.0908697	0.132975	0.0986195		0.0984805	0.0482574	0.0679818	0.11121	0.0828544		0.0913873	0.0482574	0.0347752	0.0950058	0.075518
0.129255	0.258065	0.107017	0.119832	0.0909131		0.148222	0.258065	0.163825	0.158924	0.10107		0.20024	0.727273	0.43413	0.219938	0.11313		0.123479	0.0486486	0.0984196	0.129772	0.0973593		0.106901	0.0486486	0.0589516	0.107181	0.0826754		0.0982949	0.0486486	0.0356595	0.0957409	0.0745244
0.119931	0.142857	0.105105	0.116043	0.0799323		0.141695	0.142857	0.138843	0.143252	0.0933671		0.213188	0.64	0.331415	0.206832	0.103516		0.130982	0.142857	0.0853285	0.184404	0.097356		0.0975988	0.0328767	0.056497	0.107284	0.0759316		0.0810043	0.0328767	0.0329488	0.0960572	0.0680325
0.134456	0.4375	0.112913	0.137443	0.102194		0.156849	0.4375	0.167311	0.161877	0.106687		0.222425	0.764706	0.417289	0.227103	0.123548		0.130187	0.0482574	0.0942121	0.143466	0.104667		0.113208	0.0482574	0.0604274	0.123724	0.0915568		0.10783	0.0482574	0.037951	0.110572	0.0844017
0.138499	0.28125	0.124048	0.135092	0.0999542		0.175306	0.28125	0.166505	0.167591	0.112435		0.246039	0.785714	0.381282	0.224041	0.132238		0.130512	0.0510753	0.0928332	0.127357	0.101129		0.110867	0.0510753	0.0705667	0.10923	0.0918377		0.103092	0.0510753	0.0393797	0.0974575	0.0818546
0.131921	0.357143	0.11975	0.134692	0.09703		0.158855	0.357143	0.167331	0.165193	0.103428		0.235539	0.75	0.425639	0.231744	0.124859		0.127648	0.0481283	0.0990028	0.142161	0.10313		0.110612	0.0481283	0.0614531	0.118794	0.0883524		0.103133	0.0481283	0.0375013	0.104358	0.0809265
0.128325	0.285714	0.112204	0.128313	0.0934432		0.151685	0.285714	0.15243	0.172694	0.0997505		0.225712	0.8	0.345996	0.210043	0.119212		0.124781	0.0431267	0.0839028	0.146178	0.100229		0.107164	0.0431267	0.0582983	0.11373	0.0868193		0.09889	0.0431267	0.0360339	0.106502	0.082428
0.136429	0.2	0.116746	0.134339	0.0982553		0.170213	0.2	0.174309	0.152456	0.104835		0.238622	0.684211	0.38591	0.212075	0.124374		0.115757	0.0508021	0.0960774	0.137862	0.0993351		0.103655	0.0508021	0.0613281	0.117366	0.0935486		0.0968597	0.0508021	0.0393573	0.106657	0.0852324
0.131764	0.142857	0.112045	0.135838	0.0954997		0.154892	0.142857	0.16046	0.18249	0.110431		0.227021	0.64	0.423532	0.214056	0.119089		0.122747	0.0409836	0.0947591	0.137576	0.0977234		0.105722	0.0409836	0.0668849	0.123458	0.0921286		0.101107	0.0409836	0.0441583	0.111929	0.0854317
0.136018	0.214286	0.112107	0.136336	0.103031		0.162075	0.214286	0.167706	0.16619	0.107334		0.222218	0.877778	0.418508	0.229212	0.122721		0.129372	0.0485175	0.100055	0.138054	0.105316		0.110773	0.0485175	0.0600942	0.123589	0.087496		0.102637	0.0485175	0.0365947	0.108195	0.0807274
0.136375	0.272727	0.125055	0.132161	0.0951928		0.156762	0.272727	0.178798	0.17158	0.113274		0.246539	0.769231	0.393299	0.218449	0.127575		0.125818	0.0512129	0.0928576	0.133611	0.0973261		0.110735	0.0512129	0.0628365	0.119204	0.0878411		0.0988088	0.0512129	0.0381944	0.107351	0.0791463
0.118878	0.0857143	0.111035	0.120966	0.083711		0.144703	0.357143	0.14833	0.1505	0.088184		0.190054	0.714286	0.365058	0.219017	0.109765		0.122328	0.357143	0.09214	0.137409	0.0935085		0.10134	0.0271084	0.0665777	0.115361	0.0791992		0.0943603	0.0271084	0.041583	0.101216	0.069831
0.133643	0.411765	0.117028	0.128285	0.0984227		0.156627	0.411765	0.162214	0.144667	0.105615		0.248629	0.769231	0.392605	0.226446	0.127305		0.125485	0.0458221	0.0904269	0.128837	0.0987359		0.107494	0.0458221	0.0614457	0.115759	0.0905348		0.0999499	0.0458221	0.0354552	0.103937	0.0848991
0.131939	0.190476	0.109309	0.128249	0.0916182		0.160311	0.190476	0.161031	0.17462	0.106097		0.244159	0.631579	0.422803	0.214307	0.125468		0.125663	0.0483871	0.0965216	0.134695	0.102964		0.108753	0.0483871	0.058448	0.117895	0.0883929		0.100767	0.0483871	0.0352857	0.101224	0.0779293
0.134161	0.190476	0.110176	0.127916	0.100818		0.152879	0.190476	0.162766	0.155861	0.115605		0.231856	0.65	0.422712	0.213005	0.128286		0.127924	0.0434783	0.0967624	0.142174	0.113181		0.111002	0.0434783	0.0686432	0.121854	0.0950162		0.104928	0.0434783	0.0381784	0.0989091	0.0829099
0.125779	0.233333	0.101597	0.130443	0.0862552		0.175545	0.233333	0.164529	0.157836	0.0917923		0.223773	0.888889	0.318546	0.198691	0.105613		0.110882	0.0455764	0.0991052	0.135968	0.0890481		0.0994869	0.0455764	0.0510967	0.112129	0.0828612		0.092571	0.0455764	0.0277732	0.106391	0.0785871
0.13995	0.28125	0.118137	0.131969	0.0971501		0.170555	0.28125	0.160276	0.171275	0.110448		0.241163	0.769231	0.417707	0.224037	0.128193		0.128946	0.0435967	0.0927897	0.141183	0.102243		0.109758	0.0435967	0.0602092	0.115566	0.0919886		0.100807	0.0435967	0.0378968	0.108482	0.0844429
0.129293	0.275862	0.119072	0.129501	0.0981574		0.152338	0.275862	0.164987	0.154771	0.107388		0.246411	0.75	0.386236	0.214166	0.120287		0.125619	0.0486486	0.0990743	0.13268	0.101607		0.106947	0.0486486	0.062572	0.111608	0.0827357		0.0995521	0.0486486	0.0372122	0.0965221	0.0754207
0.135044	0.285714	0.114894	0.150298	0.103156		0.159853	0.285714	0.166409	0.186432	0.108333		0.211907	0.846154	0.40833	0.213232	0.116443		0.11917	0.0512129	0.0994731	0.129444	0.105332		0.105949	0.0512129	0.0653513	0.118017	0.087995		0.0954146	0.0512129	0.0417331	0.109336	0.0808307
0.137345	0.266667	0.115511	0.131869	0.103378		0.159144	0.266667	0.170498	0.164359	0.11102		0.222307	0.785714	0.423363	0.221546	0.126173		0.128472	0.0485175	0.098888	0.127463	0.105014		0.114136	0.0485175	0.0636516	0.113957	0.0887438		0.103617	0.0485175	0.0392944	0.103766	0.0829513
0.13208	0.117647	0.1148	0.131421	0.0917496		0.149492	0.117647	0.161796	0.158806	0.101035		0.200846	0.733333	0.415887	0.229145	0.12654		0.129089	0.0408719	0.0912402	0.144584	0.106211		0.115414	0.0408719	0.0580072	0.124297	0.0892982		0.102135	0.0408719	0.0357939	0.111727	0.0789638
0.129747	0.1	0.102743	0.122688	0.0888877		0.14904	0.1	0.152375	0.149097	0.101138		0.22209	0.375	0.350096	0.204371	0.116097		0.121798	0.0459459	0.0915245	0.135686	0.0976231		0.103293	0.0459459	0.062789	0.111805	0.081082		0.094909	0.0459459	0.0341272	0.0994074	0.0747021
0.12991	0.142857	0.111418	0.128572	0.0867179		0.168457	0.142857	0.175127	0.154937	0.0936116		0.232237	0.727273	0.373125	0.225321	0.111528		0.109772	0.0485175	0.0933714	0.130591	0.0910033		0.0959517	0.0485175	0.0662532	0.119009	0.0829548		0.0898611	0.0485175	0.0380291	0.103466	0.0758397
0.130554	0.258065	0.118112	0.125661	0.0969338		0.161429	0.258065	0.159892	0.160322	0.102593		0.242534	0.818182	0.407779	0.234844	0.121205		0.122265	0.0485175	0.0948689	0.133099	0.100996		0.10364	0.0485175	0.0653108	0.110759	0.0873061		0.0963974	0.0485175	0.0357862	0.0994852	0.0791878
0.13921	0.264706	0.116695	0.129929	0.0974896		0.162659	0.264706	0.174158	0.169883	0.111363		0.234439	0.769231	0.419452	0.214066	0.122521		0.130871	0.0459459	0.097146	0.139616	0.108333		0.112197	0.0459459	0.0572531	0.123089	0.0935039		0.105858	0.0459459	0.0336138	0.101048	0.081291
0.127012	0.59375	0.110582	0.12583	0.0843091		0.150054	0.59375	0.160231	0.145648	0.0897411		0.225592	0.9	0.40831	0.230522	0.107974		0.128975	0.0455764	0.0952511	0.138475	0.0940109		0.105895	0.0455764	0.0640569	0.11497	0.0766208		0.087795	0.0455764	0.0387789	0.101685	0.0663157
0.13671	0.190476	0.120037	0.134942	0.0966468		0.161	0.190476	0.170104	0.151791	0.106712		0.237585	0.666667	0.371349	0.213476	0.124175		0.132619	0.0458221	0.0885944	0.137327	0.106712		0.112957	0.0458221	0.0620941	0.117314	0.0888722		0.10452	0.0458221	0.0373619	0.103651	0.0841791
0.131445	0.421053	0.117829	0.134132	0.0960603		0.156538	0.421053	0.159127	0.17824	0.111339		0.218877	0.769231	0.418692	0.223187	0.125972		0.127632	0.0407609	0.0886732	0.147546	0.109837		0.109894	0.0407609	0.0590111	0.120316	0.0883272		0.102141	0.0407609	0.0368795	0.113203	0.085898
0.135105	0.15	0.112977	0.135875	0.0993927		0.154886	0.15	0.170367	0.172076	0.107525		0.196403	0.681818	0.418429	0.220185	0.120828		0.122028	0.0509383	0.099094	0.132208	0.10005		0.111139	0.0509383	0.0628729	0.116987	0.0903116		0.103335	0.0509383	0.0383411	0.107898	0.083456
0.134765	0.258065	0.109059	0.134655	0.0987533		0.158266	0.258065	0.155968	0.163473	0.108664		0.208282	0.818182	0.403339	0.229204	0.120463		0.124262	0.0435967	0.0939952	0.141956	0.101334		0.107625	0.0435967	0.0617398	0.123684	0.0884213		0.0995355	0.0435967	0.0384319	0.109152	0.0816411
0.131977	0.375	0.107842	0.143231	0.100192		0.156251	0.375	0.159504	0.169548	0.106747		0.203286	0.75	0.409272	0.209197	0.11709		0.131773	0.0459459	0.0968805	0.147905	0.104017		0.111764	0.0459459	0.0628871	0.120059	0.087413		0.102901	0.0459459	0.0377249	0.10711	0.0824792
0.125533	0.117647	0.11004	0.131117	0.0881183		0.144312	0.117647	0.164908	0.155513	0.094169		0.215726	0.681818	0.419978	0.209333	0.101441		0.124952	0.048	0.0964548	0.133131	0.0932199		0.106075	0.048	0.0628668	0.11841	0.0741608		0.0893534	0.048	0.0390958	0.106457	0.0683061
0.127913	0.266667	0.102544	0.126506	0.0911157		0.146584	0.266667	0.148726	0.153369	0.109914		0.205209	0.777778	0.409835	0.203899	0.123415		0.124064	0.0460705	0.0929165	0.133877	0.101903		0.107195	0.0460705	0.0639595	0.110478	0.0846519		0.100687	0.0460705	0.0358073	0.0940008	0.0764353
0.130798	0.233333	0.118035	0.129247	0.0936439		0.15504	0.233333	0.174884	0.159265	0.104902		0.228584	0.769231	0.386478	0.206519	0.115302		0.12388	0.0510753	0.10036	0.138105	0.0950235		0.111676	0.0510753	0.0619515	0.117035	0.0815801		0.099117	0.0510753	0.038202	0.103783	0.0751516
0.136771	0.181818	0.117428	0.133137	0.101384		0.162597	0.181818	0.174256	0.160738	0.114689		0.248206	0.681818	0.435542	0.215393	0.128609		0.128462	0.0510753	0.0961046	0.135209	0.104032		0.113014	0.0510753	0.0663245	0.115264	0.0962019		0.105531	0.0510753	0.041225	0.103906	0.085604
0.130254	0.157895	0.109269	0.12915	0.0906753		0.155928	0.157895	0.148381	0.158879	0.0996174		0.220017	0.285714	0.406778	0.221574	0.124979		0.119103	0.0433604	0.092555	0.139484	0.0971696		0.103194	0.0433604	0.0650414	0.121928	0.0855577		0.0956896	0.0433604	0.032779	0.107382	0.0750976
0.135804	0.190476	0.120137	0.125042	0.0972417		0.16132	0.190476	0.160803	0.178265	0.112802		0.222723	0.883721	0.388427	0.229852	0.124555		0.130922	0.0461957	0.0936016	0.129625	0.105079		0.1098	0.0461957	0.0624854	0.113215	0.0914471		0.102179	0.0461957	0.0364544	0.098321	0.0840558
0.137512	0.272727	0.111365	0.12978	0.100668		0.159398	0.272727	0.162606	0.183843	0.117388		0.218693	0.75	0.406552	0.219034	0.123026		0.119974	0.048913	0.0906674	0.12978	0.103853		0.110363	0.048913	0.0622059	0.10976	0.0916834		0.102698	0.048913	0.0392482	0.105033	0.0892471
0.130933	0.28125	0.116594	0.131579	0.0931443		0.155039	0.28125	0.154411	0.176158	0.110947		0.22998	0.769231	0.390686	0.214055	0.120256		0.126305	0.0384615	0.0931935	0.142192	0.105959		0.106782	0.0384615	0.0623363	0.121982	0.0899084		0.101227	0.0384615	0.0402637	0.107199	0.0792983
0.128362	0.285714	0.110223	0.11389	0.091695		0.161995	0.285714	0.161566	0.146589	0.0992733		0.238642	0.833333	0.360963	0.201242	0.117672		0.129976	0.0402145	0.098197	0.1405	0.10429		0.108962	0.0402145	0.0548898	0.102914	0.0897412		0.0947018	0.0402145	0.0273757	0.0934718	0.0804279
0.134595	0.444444	0.112749	0.13609	0.0918897		0.175516	0.444444	0.165503	0.162838	0.097188		0.239756	0.833333	0.406486	0.212471	0.108356		0.113107	0.0506667	0.097084	0.126904	0.0927472		0.102168	0.0506667	0.0624058	0.114221	0.085041		0.0952193	0.0506667	0.0390763	0.103366	0.0810402
0.133596	0.4	0.124136	0.13695	0.0997554		0.161173	0.4	0.16538	0.160345	0.110219		0.241639	0.75	0.416982	0.226035	0.119803		0.122829	0.0513514	0.0936325	0.130629	0.100822		0.109641	0.0513514	0.0645893	0.116714	0.0869883		0.102554	0.0513514	0.0407458	0.104549	0.0778471
0.120012	0.225806	0.10347	0.121719	0.0818426		0.141163	0.225806	0.158028	0.157966	0.0878634		0.19211	0.769231	0.330129	0.198457	0.100208		0.12244	0.0458221	0.096807	0.124989	0.0863081		0.101312	0.0458221	0.05707	0.105306	0.0714684		0.0813167	0.0458221	0.0341386	0.0989824	0.063532
0.137126	0.275862	0.124072	0.134876	0.09945		0.159357	0.275862	0.169526	0.161198	0.107104		0.211934	0.769231	0.450263	0.22615	0.124637		0.128119	0.0483871	0.0985875	0.134337	0.103679		0.111079	0.0483871	0.0612759	0.115031	0.0926601		0.103019	0.0483871	0.0387645	0.0997175	0.0841503
0.136329	0.2	0.121767	0.140128	0.106298		0.179841	0.2	0.16502	0.167702	0.111479		0.257328	0.652174	0.361249	0.221368	0.128638		0.115614	0.0509383	0.0984533	0.129924	0.107995		0.103854	0.0509383	0.0622695	0.117642	0.0950589		0.0970693	0.0509383	0.0394726	0.109666	0.0896233
0.134863	0.190476	0.114085	0.136207	0.0930716		0.155383	0.190476	0.157823	0.168844	0.10753		0.230977	0.876404	0.408886	0.242491	0.120639		0.128958	0.0435967	0.0914884	0.152133	0.105205		0.110451	0.0435967	0.0588813	0.126112	0.0875422		0.10468	0.0435967	0.0371295	0.113154	0.0775094
0.1394	0.28125	0.117564	0.130628	0.0978188		0.170552	0.28125	0.172985	0.177221	0.110983		0.234725	0.818182	0.418097	0.218843	0.126129		0.128294	0.0513514	0.0980758	0.128063	0.10503		0.1114	0.0513514	0.0647025	0.1153	0.0946079		0.103973	0.0513514	0.0402955	0.105168	0.0883753
0.130755	0.357143	0.1145	0.132471	0.0919531		0.152891	0.357143	0.153024	0.156474	0.0995822		0.219655	0.75	0.328346	0.219171	0.123135		0.125532	0.0431267	0.0906145	0.140166	0.101769		0.105221	0.0431267	0.0631182	0.124797	0.0872054		0.0966498	0.0431267	0.0373134	0.112313	0.0800726
0.128197	0.285714	0.108534	0.122658	0.0854181		0.149398	0.285714	0.14824	0.141899	0.0908439		0.229967	0.818182	0.353646	0.223957	0.11149		0.134775	0.0428954	0.0944103	0.138506	0.0976783		0.104754	0.0428954	0.0624382	0.113843	0.0785509		0.0927306	0.0428954	0.0336219	0.103261	0.0727302
0.130886	0.275862	0.11363	0.131955	0.100628		0.159625	0.275862	0.161782	0.167476	0.112599		0.243984	0.769231	0.429803	0.23343	0.123877		0.12477	0.0434783	0.0988438	0.149351	0.113478		0.106254	0.0434783	0.0706719	0.117117	0.089748		0.101125	0.0434783	0.0347395	0.100265	0.0777653
0.130312	0.15	0.10492	0.130935	0.0934756		0.149327	0.15	0.164881	0.164602	0.106542		0.227175	0.375	0.408195	0.202296	0.116904		0.120166	0.0434783	0.0927167	0.137141	0.0983105		0.109351	0.0434783	0.0570783	0.110394	0.0830421		0.101122	0.0434783	0.0340036	0.104494	0.0787319
0.136327	0.444444	0.120479	0.135251	0.104023		0.161543	0.444444	0.161887	0.165993	0.110633		0.228687	0.769231	0.409076	0.235415	0.122359		0.127821	0.0483871	0.0937788	0.130137	0.107184		0.110684	0.0483871	0.0643836	0.118902	0.0957312		0.103164	0.0483871	0.0412644	0.110993	0.0904544
0.129627	0.333333	0.110069	0.126722	0.0873797		0.152684	0.333333	0.147795	0.14865	0.0941387		0.238762	0.666667	0.390314	0.20552	0.117572		0.123883	0.0407609	0.09156	0.134541	0.0941711		0.104907	0.0407609	0.0557414	0.117893	0.0842422		0.0963176	0.0407609	0.0338058	0.105665	0.0790808
0.130389	0.15	0.107086	0.129638	0.0946391		0.155561	0.15	0.169304	0.163031	0.10277		0.221253	0.285714	0.314663	0.209484	0.111109		0.128297	0.0456989	0.0997483	0.141779	0.101066		0.106592	0.0456989	0.0643337	0.115343	0.085133		0.0983261	0.0456989	0.0318988	0.102196	0.077299
0.123498	0.352941	0.11873	0.138552	0.0877217		0.141315	0.352941	0.162494	0.174381	0.0951726		0.215753	0.777778	0.370261	0.221143	0.10007		0.124517	0.0456989	0.09245	0.144073	0.0906238		0.103305	0.0456989	0.0628806	0.123724	0.0747354		0.0847386	0.0456989	0.0397187	0.115882	0.0688
0.131442	0.266667	0.111375	0.146081	0.098671		0.157701	0.266667	0.173029	0.179825	0.10697		0.228035	0.785714	0.429431	0.207868	0.120351		0.126965	0.0459459	0.101044	0.150497	0.103974		0.109738	0.0459459	0.0668664	0.121118	0.089195		0.10233	0.0459459	0.0328136	0.104187	0.078998
0.132006	0.25	0.105246	0.127669	0.0983657		0.155988	0.25	0.161327	0.165001	0.113441		0.212998	0.769231	0.425514	0.211111	0.121926		0.12944	0.0434783	0.0921555	0.140087	0.107836		0.110209	0.0434783	0.0583306	0.112753	0.0913765		0.102003	0.0434783	0.0358159	0.0989074	0.0834009
0.140203	0.28125	0.126822	0.134366	0.095978		0.165222	0.28125	0.165358	0.164098	0.113493		0.213651	0.833333	0.408789	0.208032	0.12934		0.126342	0.0510753	0.0980594	0.126164	0.0972369		0.113405	0.0510753	0.065214	0.116325	0.0890509		0.104926	0.0510753	0.0411732	0.108897	0.0791233
0.128657	0.625	0.113607	0.124688	0.0932571		0.169075	0.625	0.152575	0.143812	0.104081		0.240382	0.625	0.391543	0.209637	0.118352		0.120631	0.0483871	0.0882687	0.127	0.0939742		0.101791	0.0483871	0.0646697	0.111514	0.0872957		0.0947098	0.0483871	0.0353786	0.100887	0.0783715
0.135063	0.266667	0.111555	0.135622	0.0960563		0.173277	0.266667	0.154622	0.180579	0.113737		0.241611	0.75	0.393189	0.209736	0.125596		0.119815	0.0487805	0.0948279	0.143921	0.103744		0.103214	0.0487805	0.0666275	0.120573	0.0879769		0.0989351	0.0487805	0.0391337	0.10535	0.0795397
0.133329	0.181818	0.115608	0.122917	0.0910303		0.154679	0.181818	0.168593	0.153805	0.0992946		0.206656	0.375	0.39947	0.232122	0.120336		0.126186	0.0432432	0.0929079	0.130408	0.0948496		0.10968	0.0432432	0.0616435	0.112963	0.085598		0.10242	0.0432432	0.0388023	0.103478	0.0785123
0.129513	0.666667	0.114949	0.135109	0.100103		0.168036	0.666667	0.157329	0.173009	0.106111		0.226152	0.870588	0.392289	0.220664	0.11824		0.125078	0.0454545	0.0982594	0.158182	0.108215		0.104801	0.0454545	0.065083	0.118989	0.0918065		0.0969738	0.0454545	0.0350963	0.103593	0.0821304
0.137518	0.258065	0.120769	0.128188	0.0948663		0.164016	0.258065	0.164954	0.160264	0.113868		0.251012	0.75	0.420689	0.215851	0.131093		0.125647	0.0510753	0.0966004	0.128188	0.0970292		0.111838	0.0510753	0.0618571	0.114812	0.0911438		0.104671	0.0510753	0.0384336	0.106152	0.083193
0.135511	0.30303	0.119507	0.141638	0.104308		0.159008	0.30303	0.173531	0.169261	0.116273		0.217244	0.818182	0.404267	0.229935	0.125271		0.121315	0.0486486	0.0975537	0.145416	0.107083		0.111724	0.0486486	0.0651496	0.124879	0.0925927		0.104123	0.0486486	0.0413273	0.115366	0.0839669
0.135739	0.25	0.118173	0.129323	0.0962235		0.162686	0.25	0.178507	0.181148	0.11362		0.230037	0.785714	0.429008	0.213416	0.129528		0.129623	0.0486486	0.0997083	0.131366	0.102875		0.11194	0.0486486	0.0586823	0.111176	0.0893983		0.104193	0.0486486	0.0351863	0.100793	0.0806383
0.130196	0.190476	0.106999	0.130954	0.0955596		0.149139	0.190476	0.160005	0.166446	0.108747		0.205179	0.666667	0.41389	0.220604	0.122084		0.128162	0.0433604	0.098029	0.140031	0.104235		0.105925	0.0433604	0.069008	0.117732	0.0846602		0.0981443	0.0433604	0.0388864	0.101489	0.0761628
0.125394	0.241379	0.109688	0.130086	0.0861953		0.141766	0.241379	0.166482	0.149227	0.0907659		0.214271	0.769231	0.373597	0.204431	0.0977726		0.114794	0.0481283	0.0977529	0.135046	0.0905664		0.0958782	0.0481283	0.0593832	0.114759	0.0714331		0.0769926	0.0481283	0.0376688	0.106299	0.0641113
0.126052	0.105263	0.105224	0.125054	0.0888477		0.162511	0.105263	0.149526	0.151877	0.0985693		0.231074	0.619048	0.380636	0.221712	0.114509		0.115747	0.0434783	0.0884625	0.12994	0.0938251		0.100192	0.0434783	0.0623854	0.115787	0.0865434		0.0929127	0.0434783	0.0348345	0.105722	0.0808006
0.133382	0.290323	0.11613	0.135977	0.0921194		0.16256	0.290323	0.160837	0.169709	0.100778		0.236107	0.769231	0.423321	0.218784	0.124023		0.124141	0.0433604	0.0927115	0.146894	0.0985589		0.107843	0.0433604	0.0580564	0.121027	0.0856317		0.100128	0.0433604	0.0351558	0.108536	0.0816062
0.131326	0.285714	0.120636	0.134601	0.0940696		0.153788	0.285714	0.162849	0.160398	0.106591		0.254125	0.666667	0.390851	0.21597	0.121846		0.123175	0.0513514	0.0896007	0.136877	0.0971911		0.10854	0.0513514	0.0639478	0.117343	0.0852386		0.101185	0.0513514	0.0406331	0.106004	0.0769989
0.131813	0.157895	0.106162	0.125236	0.0923875		0.155946	0.157895	0.14891	0.146872	0.101277		0.223144	0.619048	0.409257	0.227903	0.122299		0.124624	0.0407609	0.0918322	0.141372	0.102968		0.110808	0.0407609	0.0712651	0.120876	0.0898253		0.0993855	0.0407609	0.0418327	0.104703	0.0820035
0.129361	0.235294	0.117952	0.121773	0.088833		0.154782	0.235294	0.163618	0.149871	0.0988256		0.232969	0.652174	0.394764	0.221543	0.125417		0.126594	0.0428954	0.0891569	0.125861	0.097563		0.110013	0.0428954	0.0599898	0.107368	0.0852771		0.10216	0.0428954	0.0366805	0.101418	0.0775745
0.133438	0.285714	0.105869	0.126138	0.0933867		0.151835	0.285714	0.158355	0.161484	0.0994672		0.197334	0.846154	0.372184	0.217215	0.115394		0.131588	0.0381471	0.0942187	0.13483	0.0994672		0.107556	0.0381471	0.0684091	0.115849	0.0870003		0.0967256	0.0381471	0.0344976	0.0993493	0.0793161
0.139442	0.258065	0.122082	0.138649	0.101459		0.161257	0.258065	0.165216	0.179545	0.112656		0.25115	0.75	0.428851	0.217124	0.128265		0.124472	0.0514905	0.0986686	0.132105	0.103375		0.112097	0.0514905	0.063484	0.118689	0.09298		0.104084	0.0514905	0.0396363	0.106689	0.082544
0.133158	0.214286	0.109111	0.129159	0.0948339		0.158691	0.214286	0.155258	0.165814	0.107612		0.231512	0.727273	0.415308	0.199947	0.119785		0.11691	0.0486486	0.0916529	0.130995	0.0966817		0.105381	0.0486486	0.0553477	0.115501	0.0887049		0.0976264	0.0486486	0.0339354	0.107603	0.0839898
0.128279	0.241379	0.111806	0.125106	0.0898392		0.15324	0.241379	0.162329	0.166167	0.102231		0.207266	0.714286	0.385251	0.214885	0.119508		0.126982	0.241379	0.0947917	0.142625	0.100256		0.113953	0.0247678	0.061723	0.110545	0.0820204		0.101548	0.0247678	0.0324818	0.098685	0.0739983
0.137612	0.25	0.118565	0.129714	0.100179		0.174232	0.25	0.158737	0.158247	0.111862		0.239577	0.722222	0.39103	0.220876	0.131531		0.119372	0.0486486	0.0977783	0.132574	0.104362		0.103462	0.0486486	0.0628098	0.118783	0.0931791		0.0964826	0.0486486	0.0404208	0.106229	0.0846969
0.128306	0.210526	0.109416	0.1319	0.0887086		0.151162	0.210526	0.168523	0.152302	0.0928067		0.214155	0.666667	0.413825	0.208426	0.124968		0.133995	0.0428954	0.0974826	0.137221	0.10016		0.109761	0.0428954	0.0677132	0.118468	0.0848296		0.102737	0.0428954	0.0442363	0.105356	0.0776682
0.13117	0.111111	0.110669	0.138555	0.0957136		0.153342	0.111111	0.165788	0.162598	0.103706		0.206839	0.666667	0.420746	0.21664	0.115563		0.120162	0.0508021	0.0964925	0.141884	0.0984781		0.107872	0.0508021	0.0610293	0.123031	0.0876065		0.0979967	0.0508021	0.0372182	0.110704	0.0793956
0.131249	0.157895	0.116325	0.140051	0.0972258		0.16468	0.157895	0.156749	0.163781	0.109008		0.247958	0.4	0.374996	0.229359	0.11982		0.125495	0.0510753	0.089171	0.145668	0.101434		0.104954	0.0510753	0.0677309	0.120951	0.0845787		0.0975684	0.0510753	0.0397959	0.109149	0.0771553
0.132411	0.272727	0.119866	0.133445	0.0956958		0.159311	0.272727	0.161399	0.170846	0.111583		0.205692	0.818182	0.346689	0.224344	0.123275		0.125521	0.0460705	0.0961299	0.144224	0.100996		0.108547	0.0460705	0.0632161	0.118533	0.0887208		0.100535	0.0460705	0.0402631	0.110128	0.0821561
0.127823	0.266667	0.107681	0.133024	0.0911693		0.151523	0.266667	0.156866	0.162751	0.100519		0.196722	0.818182	0.410247	0.216988	0.118227		0.122295	0.0433604	0.0926124	0.139089	0.0973773		0.10517	0.0433604	0.0597087	0.120897	0.0853973		0.0983445	0.0433604	0.0373979	0.109831	0.0810516
0.132722	0.352941	0.115571	0.137968	0.0953419		0.158744	0.352941	0.175614	0.161894	0.107942		0.22453	0.736842	0.437809	0.220928	0.125735		0.127382	0.0482574	0.0963451	0.140174	0.0979035		0.111373	0.0482574	0.0588837	0.11738	0.0894131		0.106551	0.0482574	0.0346477	0.100208	0.0787099
0.131707	0.275862	0.109704	0.123473	0.0933326		0.159369	0.275862	0.162475	0.155303	0.104186		0.222087	0.833333	0.356292	0.218885	0.129647		0.128559	0.0431267	0.0962833	0.130979	0.101708		0.109266	0.0431267	0.0593894	0.113037	0.0888508		0.101061	0.0431267	0.0365494	0.103852	0.0811789
0.130549	0.142857	0.10583	0.126803	0.0946078		0.154633	0.142857	0.157914	0.158335	0.104226		0.219844	0.375	0.429324	0.202709	0.119594		0.133698	0.0432432	0.0942342	0.142415	0.0995814		0.10748	0.0432432	0.064538	0.114058	0.0820535		0.096534	0.0432432	0.0338481	0.103592	0.0750394
0.128319	0.625	0.11306	0.130666	0.0894409		0.150723	0.625	0.156548	0.152624	0.0983226		0.203012	0.625	0.364653	0.234545	0.11343		0.126999	0.0433604	0.0979177	0.139372	0.0983226		0.105051	0.0433604	0.0619061	0.114401	0.0845271		0.0944891	0.0433604	0.0367499	0.101308	0.0736926
0.132116	0.25	0.123366	0.133963	0.0942983		0.165733	0.25	0.158662	0.169178	0.107055		0.24334	0.769231	0.408494	0.217258	0.122773		0.124982	0.0512129	0.0909691	0.138345	0.0983738		0.105906	0.0512129	0.0665041	0.120342	0.0868448		0.0978132	0.0512129	0.0360938	0.105331	0.0776914
0.137575	0.125	0.114905	0.133917	0.0993895		0.157903	0.125	0.161353	0.15131	0.10739		0.236552	0.875	0.42753	0.199477	0.116277		0.130886	0.0483871	0.0951088	0.140509	0.104658		0.112849	0.0483871	0.0641953	0.121704	0.0907768		0.106606	0.0483871	0.0354654	0.107892	0.0847824
0.13189	0.352941	0.116186	0.127813	0.091124		0.151945	0.352941	0.161396	0.162824	0.099228		0.20308	0.705882	0.401585	0.228017	0.119047		0.125168	0.0432432	0.0932363	0.133894	0.0971103		0.108804	0.0432432	0.0586845	0.121424	0.0850816		0.0997779	0.0432432	0.0369467	0.109979	0.0792529
0.134501	0.125	0.11389	0.134403	0.103037		0.158642	0.125	0.163163	0.16052	0.112815		0.231292	0.571429	0.352957	0.228349	0.12469		0.121627	0.0510753	0.0970099	0.129835	0.103037		0.10743	0.0510753	0.0642671	0.114558	0.0915798		0.0961762	0.0510753	0.0408514	0.104532	0.0845236
0.130883	0.4	0.115539	0.126989	0.0993431		0.171481	0.4	0.17398	0.166394	0.110324		0.248634	0.705882	0.390598	0.235642	0.130265		0.115971	0.0486486	0.0972183	0.129147	0.10024		0.101522	0.0486486	0.0625012	0.114649	0.0924281		0.0951431	0.0486486	0.0400056	0.101027	0.0845011
0.139533	0.266667	0.115488	0.129198	0.0973633		0.158758	0.266667	0.169188	0.200097	0.117029		0.220463	0.684211	0.381455	0.230969	0.128732		0.125235	0.0490463	0.0915336	0.13018	0.0985542		0.112362	0.0490463	0.0639739	0.116574	0.092478		0.104417	0.0490463	0.039983	0.106961	0.0830908
0.127908	0.230769	0.107285	0.129736	0.0925267		0.149873	0.230769	0.175037	0.147747	0.100804		0.241463	0.769231	0.42395	0.206766	0.118215		0.12424	0.0455764	0.102786	0.135269	0.0955362		0.10695	0.0455764	0.0608774	0.115851	0.088241		0.101233	0.0455764	0.0311158	0.101545	0.0792316
0.141474	0.28125	0.124911	0.124076	0.0989293		0.173373	0.28125	0.163185	0.149971	0.112736		0.239739	0.818182	0.402403	0.232195	0.126765		0.1296	0.0461957	0.0954241	0.12983	0.108207		0.110054	0.0461957	0.0631123	0.111617	0.0921682		0.102953	0.0461957	0.040148	0.100338	0.0856499
0.129319	0.2	0.107334	0.131852	0.0990519		0.156458	0.2	0.158715	0.16325	0.104352		0.212774	0.695652	0.40522	0.218012	0.118469		0.124783	0.0455764	0.0940204	0.142763	0.104352		0.104788	0.0455764	0.0653333	0.113998	0.0867541		0.0982395	0.0455764	0.039908	0.100847	0.0805538
0.128709	0.421053	0.109188	0.126398	0.0908831		0.151614	0.421053	0.152128	0.160279	0.101504		0.231463	0.75	0.396365	0.205452	0.110855		0.123596	0.0432432	0.0880378	0.134829	0.0969684		0.103763	0.0432432	0.0552066	0.113988	0.0810046		0.0959164	0.0432432	0.0331982	0.102076	0.0759934
0.122436	0.275862	0.107708	0.125661	0.0848423		0.170051	0.275862	0.150245	0.157363	0.0946746		0.237952	0.769231	0.380697	0.226689	0.112685		0.11531	0.0432432	0.0947345	0.133311	0.0956653		0.0968741	0.0432432	0.066859	0.117336	0.0819231		0.0890924	0.0432432	0.0340265	0.098054	0.0723228
0.138368	0.275862	0.121151	0.120432	0.0998809		0.178487	0.275862	0.171576	0.147851	0.112324		0.250027	0.846154	0.457596	0.249012	0.128675		0.130564	0.0483871	0.098842	0.129572	0.106487		0.111129	0.0483871	0.066661	0.108154	0.093297		0.103428	0.0483871	0.0339992	0.0929064	0.0844495
0.129175	0.3	0.111239	0.132626	0.093901		0.150573	0.3	0.159804	0.159007	0.103128		0.212782	0.818182	0.362092	0.210888	0.119078		0.121469	0.0456989	0.0912464	0.139343	0.0966726		0.106867	0.0456989	0.0627996	0.117629	0.0831985		0.0969585	0.0456989	0.0398848	0.108463	0.0780517
0.128994	0.15	0.115391	0.137251	0.090268		0.146604	0.15	0.159886	0.172863	0.10396		0.200367	0.590909	0.388987	0.218901	0.114012		0.120977	0.0486486	0.0887545	0.139609	0.094731		0.106277	0.0486486	0.0607483	0.120121	0.0844074		0.0950895	0.0486486	0.0386712	0.109963	0.0773427
0.135161	0.15	0.116905	0.133945	0.098381		0.15577	0.15	0.170652	0.166286	0.111994		0.206207	0.625	0.384363	0.215307	0.129434		0.130418	0.0459459	0.0957804	0.144768	0.105599		0.115729	0.0459459	0.0598755	0.122633	0.0936305		0.106725	0.0459459	0.038804	0.108502	0.0851214
0.137727	0.421053	0.121902	0.136846	0.0990288		0.163889	0.421053	0.166077	0.156699	0.111135		0.218953	0.769231	0.413682	0.215417	0.126997		0.131333	0.0459459	0.0976678	0.137424	0.100253		0.112889	0.0459459	0.063631	0.122779	0.0932773		0.104833	0.0459459	0.038697	0.109308	0.0846576
0.128555	0.285714	0.102756	0.140005	0.088594		0.147987	0.285714	0.156226	0.158561	0.0975657		0.203279	0.769231	0.367041	0.222138	0.11445		0.126127	0.0405405	0.0924384	0.155661	0.102852		0.104801	0.0405405	0.0581144	0.119447	0.083765		0.0940504	0.0405405	0.0360552	0.10592	0.0744622
0.129986	0.142857	0.116505	0.133272	0.0980628		0.154377	0.142857	0.160747	0.158311	0.107517		0.213612	0.375	0.391795	0.208313	0.114753		0.120949	0.0486486	0.0956163	0.132532	0.100029		0.104026	0.0486486	0.0671751	0.121161	0.089705		0.0972811	0.0486486	0.0361951	0.109617	0.0828262
0.131531	0.25	0.116004	0.144852	0.0963128		0.164001	0.25	0.160212	0.175343	0.111214		0.223388	0.833333	0.394852	0.225754	0.120836		0.125043	0.0460705	0.0900673	0.148214	0.10067		0.106343	0.0460705	0.0632011	0.124766	0.0860782		0.0980776	0.0460705	0.0327334	0.113234	0.0811758
0.12604	0.125	0.108949	0.134248	0.0887622		0.148783	0.125	0.161523	0.152677	0.0950561		0.200014	0.6	0.418842	0.215729	0.120942		0.123354	0.0502645	0.0959209	0.139853	0.0940342		0.109643	0.0502645	0.0614698	0.114723	0.0840305		0.100323	0.0502645	0.0382294	0.10654	0.0750423
0.133884	0.375	0.107964	0.131977	0.0950748		0.16275	0.375	0.15917	0.174204	0.106929		0.248433	0.705882	0.413952	0.225364	0.1183		0.128815	0.0435967	0.0933676	0.147924	0.107766		0.11474	0.0435967	0.0600529	0.116263	0.0906329		0.099971	0.0435967	0.0371098	0.104941	0.0798245
0.133862	0.142857	0.110818	0.123157	0.0899937		0.156783	0.142857	0.166468	0.181243	0.107522		0.240405	0.608696	0.434745	0.211019	0.1186		0.125386	0.0463215	0.0942063	0.124393	0.096599		0.107661	0.0463215	0.0591061	0.109028	0.087648		0.0999296	0.0463215	0.0359345	0.0990976	0.0814834
0.136895	0.290323	0.120793	0.131779	0.0992123		0.168682	0.290323	0.163241	0.170596	0.112593		0.235424	0.818182	0.415719	0.223753	0.128934		0.129214	0.0459459	0.0959301	0.141415	0.10862		0.110019	0.0459459	0.0673721	0.116143	0.0914996		0.105178	0.0459459	0.0467714	0.103887	0.0824328
0.137417	0.142857	0.113271	0.136282	0.0960058		0.175758	0.142857	0.170549	0.168854	0.102064		0.239882	0.695652	0.319734	0.199891	0.11294		0.1193	0.0482574	0.100979	0.143343	0.0991686		0.102698	0.0482574	0.0603225	0.114227	0.090131		0.094893	0.0482574	0.0365317	0.102491	0.0851324
0.135078	0.266667	0.120553	0.138885	0.0930537		0.15445	0.266667	0.167846	0.158985	0.102084		0.208816	0.8	0.405952	0.220584	0.119154		0.124907	0.0485175	0.0971549	0.138885	0.0944501		0.110245	0.0485175	0.0633507	0.125506	0.0867635		0.0986259	0.0485175	0.0401409	0.113963	0.0792665
0.129515	0.166667	0.108375	0.132131	0.0966469		0.150263	0.166667	0.155835	0.157726	0.104274		0.197059	0.652174	0.398352	0.228021	0.119187		0.129111	0.0481283	0.0930838	0.139891	0.103147		0.111612	0.0481283	0.0610432	0.123092	0.092094		0.103351	0.0481283	0.0378438	0.109637	0.0839717
0.133479	0.142857	0.117839	0.130887	0.0988238		0.153831	0.142857	0.158626	0.163665	0.112345		0.217239	0.652174	0.399334	0.205492	0.121193		0.119909	0.0486486	0.0922791	0.133081	0.101665		0.107023	0.0486486	0.0630406	0.120165	0.091861		0.0967203	0.0486486	0.0378343	0.111403	0.0866043
0.135108	0.111111	0.117105	0.128527	0.0938605		0.162443	0.111111	0.169556	0.16082	0.109672		0.24428	0.571429	0.373944	0.226892	0.1198		0.13025	0.0486486	0.0850707	0.135467	0.0975941		0.105966	0.0486486	0.0666073	0.111125	0.0857177		0.0955368	0.0486486	0.0346906	0.101242	0.0780489
0.126232	0.625	0.114116	0.127613	0.0850866		0.148321	0.625	0.155778	0.142539	0.0888517		0.207673	0.625	0.323954	0.19896	0.102294		0.119351	0.0455764	0.0927385	0.129947	0.0850866		0.106002	0.0455764	0.0600304	0.113826	0.0783447		0.0924685	0.0455764	0.0377003	0.107245	0.072301
0.128726	0.230769	0.108926	0.132915	0.094573		0.154047	0.230769	0.152027	0.15804	0.104457		0.217584	0.833333	0.408825	0.217208	0.116104		0.126363	0.0432432	0.100944	0.149911	0.105382		0.106487	0.0432432	0.0547902	0.112492	0.0847727		0.100739	0.0432432	0.0338454	0.0999284	0.076476
0.133003	0.25	0.109615	0.132727	0.0989053		0.164906	0.25	0.167813	0.169552	0.11029		0.218762	0.846154	0.435106	0.216291	0.120557		0.120438	0.0460705	0.0985825	0.134196	0.100457		0.105513	0.0460705	0.0627223	0.112518	0.0881495		0.098917	0.0460705	0.0374042	0.098172	0.0838927
0.130915	0.275862	0.111647	0.129787	0.0947674		0.152672	0.275862	0.164661	0.158895	0.104172		0.234265	0.769231	0.428608	0.203141	0.12271		0.126261	0.0433604	0.0968278	0.143485	0.101368		0.10792	0.0433604	0.061707	0.114123	0.0845311		0.0999255	0.0433604	0.0381402	0.100387	0.0766995
0.127431	0.157895	0.114868	0.126539	0.0893708		0.175673	0.157895	0.160071	0.151596	0.0991133		0.238462	0.375	0.413566	0.219671	0.113467		0.118624	0.0485175	0.0956207	0.133373	0.0948279		0.103098	0.0485175	0.0671438	0.115245	0.0869733		0.0957509	0.0485175	0.0367637	0.102484	0.0801919
0.13267	0.357143	0.121063	0.122358	0.0994693		0.16159	0.357143	0.163758	0.159662	0.109337		0.244199	0.684211	0.429715	0.233582	0.12467		0.127915	0.0459459	0.0989254	0.1317	0.106232		0.110204	0.0459459	0.0618824	0.109232	0.0905247		0.104613	0.0459459	0.0388527	0.0995112	0.0852132
0.135196	0.352941	0.122326	0.137314	0.0956915		0.161787	0.352941	0.175893	0.177538	0.10925		0.244277	0.764706	0.447657	0.237388	0.127579		0.127975	0.0459459	0.0969327	0.145106	0.103157		0.109286	0.0459459	0.059277	0.123885	0.0880993		0.101867	0.0459459	0.0350306	0.107715	0.0811066
0.128739	0.266667	0.111328	0.130772	0.089206		0.147803	0.266667	0.155247	0.152949	0.0971984		0.230461	0.769231	0.389819	0.207132	0.108305		0.129216	0.0433604	0.0930397	0.134558	0.0986383		0.103117	0.0433604	0.0658607	0.117655	0.0812534		0.0914669	0.0433604	0.0365896	0.104355	0.0737255
0.134059	0.125	0.119922	0.132344	0.100136		0.162273	0.125	0.163709	0.162438	0.111185		0.250629	0.571429	0.38095	0.219375	0.12499		0.128528	0.0433604	0.0895051	0.139683	0.103859		0.109052	0.0433604	0.06779	0.111179	0.0935279		0.101468	0.0433604	0.0378306	0.102894	0.0864461
0.136114	0.190476	0.113912	0.131187	0.0927004		0.156132	0.190476	0.172557	0.160053	0.0986743		0.229245	0.666667	0.382465	0.216654	0.123723		0.124037	0.0506667	0.0968426	0.131787	0.0943453		0.110956	0.0506667	0.0597793	0.119776	0.0893256		0.102826	0.0506667	0.0362991	0.108135	0.0804913
0.135521	0.142857	0.117074	0.139438	0.0978642		0.153524	0.142857	0.170157	0.164222	0.103687		0.198293	0.64	0.369215	0.230663	0.115755		0.123632	0.0485175	0.0946619	0.133684	0.0988826		0.109848	0.0485175	0.0639673	0.118746	0.087015		0.0988642	0.0485175	0.0397399	0.110344	0.080755
0.136989	0.157895	0.117851	0.13402	0.0953452		0.161891	0.157895	0.165362	0.165689	0.113284		0.244071	0.733333	0.407903	0.226484	0.126447		0.123429	0.0461957	0.0937524	0.137	0.0999622		0.111038	0.0461957	0.0605498	0.116167	0.0872804		0.103045	0.0461957	0.03799	0.109508	0.0820688
0.133729	0.28125	0.103893	0.13676	0.0933535		0.157964	0.28125	0.15914	0.18451	0.11109		0.217317	0.8	0.42454	0.212573	0.121394		0.129022	0.0435967	0.0955399	0.150242	0.106017		0.109648	0.0435967	0.0608507	0.121092	0.0847794		0.100822	0.0435967	0.0364975	0.107871	0.075842
0.12016	0.2	0.0996866	0.125114	0.0830172		0.157767	0.2	0.147827	0.15113	0.0916984		0.264164	0.666667	0.270509	0.203371	0.100446		0.11218	0.0454545	0.098222	0.128953	0.0905803		0.092262	0.0454545	0.0601884	0.106141	0.0799082		0.0845665	0.0454545	0.0342257	0.0980759	0.074946
0.134692	0.117647	0.108212	0.131706	0.0980592		0.154922	0.117647	0.165751	0.159667	0.105407		0.234537	0.608696	0.448318	0.215141	0.115784		0.128413	0.0458221	0.0951074	0.139824	0.105407		0.109453	0.0458221	0.0629636	0.122766	0.0928588		0.104191	0.0458221	0.0400155	0.115037	0.0855588
0.131362	0.266667	0.114208	0.131676	0.0899178		0.154284	0.266667	0.155447	0.151924	0.103067		0.221901	0.75	0.396683	0.22548	0.114717		0.123596	0.0461957	0.0921806	0.137439	0.0925729		0.105962	0.0461957	0.057562	0.120116	0.0827011		0.0982807	0.0461957	0.0358765	0.10447	0.0747981
0.134184	0.3	0.111494	0.126302	0.0987619		0.166668	0.3	0.171181	0.169254	0.11079		0.209378	0.833333	0.427194	0.224556	0.123325		0.125589	0.0509383	0.101554	0.132657	0.107086		0.11029	0.0509383	0.0668654	0.107205	0.087107		0.106299	0.0509383	0.0411483	0.0910683	0.0812681
0.135639	0.269231	0.120645	0.138535	0.101583		0.16221	0.269231	0.170424	0.166221	0.109868		0.254262	0.769231	0.438343	0.216022	0.127231		0.127237	0.0533333	0.100695	0.130831	0.105569		0.112716	0.0533333	0.0625473	0.11436	0.0939814		0.105868	0.0533333	0.0386139	0.102956	0.0846897
0.132096	0.258065	0.112464	0.120418	0.0890328		0.158983	0.258065	0.149381	0.162425	0.102779		0.223237	0.727273	0.402663	0.219509	0.118771		0.125341	0.0437158	0.0951747	0.13365	0.0998248		0.106049	0.0437158	0.0561667	0.107298	0.0846012		0.097874	0.0437158	0.0334562	0.0967075	0.0768609
0.138556	0.272727	0.122888	0.145271	0.102644		0.160643	0.272727	0.183395	0.183242	0.114841		0.24634	0.769231	0.387544	0.216005	0.12467		0.124959	0.0512129	0.0956228	0.1466	0.104983		0.113072	0.0512129	0.0652102	0.129122	0.0952431		0.103452	0.0512129	0.0405939	0.11384	0.0862187
0.133067	0.28125	0.118451	0.127855	0.0940135		0.161001	0.28125	0.166426	0.170625	0.109389		0.229584	0.785714	0.403629	0.228806	0.121796		0.125308	0.0434783	0.0942856	0.132488	0.0995748		0.107554	0.0434783	0.0620812	0.117065	0.0859521		0.102789	0.0434783	0.0388608	0.105507	0.0811336
0.119901	0.111111	0.10166	0.122402	0.0837279		0.147619	0.111111	0.156638	0.144246	0.0878218		0.202099	0.636364	0.31475	0.204119	0.104034		0.119901	0.0430108	0.089853	0.136248	0.0900843		0.0970848	0.0430108	0.0600432	0.116317	0.0789516		0.0889893	0.0430108	0.0315867	0.100598	0.072956
0.132817	0.4	0.110275	0.133108	0.0990534		0.159134	0.4	0.162862	0.163109	0.105899		0.232852	0.75	0.426515	0.199174	0.121653		0.119021	0.0485175	0.0946623	0.124544	0.100561		0.106972	0.0485175	0.0611152	0.115133	0.0888881		0.0995871	0.0485175	0.0383241	0.104115	0.0829903
0.12878	0.258065	0.11335	0.126829	0.0891767		0.147438	0.258065	0.15605	0.165771	0.100709		0.204357	0.833333	0.351901	0.217712	0.11291		0.126465	0.0459459	0.0906514	0.136824	0.0947863		0.104266	0.0459459	0.0607993	0.117671	0.079829		0.0941311	0.0459459	0.0369506	0.102652	0.0717802
0.12892	0.210526	0.111772	0.123297	0.0979764		0.154961	0.210526	0.155627	0.1515	0.105334		0.24867	0.714286	0.411104	0.222492	0.122772		0.125464	0.0428954	0.0962674	0.139308	0.106076		0.10549	0.0428954	0.0630229	0.111957	0.0931483		0.0970426	0.0428954	0.0330008	0.0969238	0.0834192
0.139514	0.275862	0.118988	0.126025	0.100055		0.163305	0.275862	0.16378	0.153414	0.104837		0.218316	0.8	0.414247	0.238401	0.12106		0.12259	0.0459459	0.0926198	0.127409	0.101223		0.112505	0.0459459	0.0617188	0.116124	0.0892351		0.10432	0.0459459	0.0386477	0.104022	0.085696
0.132479	0.272727	0.112825	0.137483	0.0993415		0.156035	0.272727	0.168333	0.15424	0.106405		0.203887	0.846154	0.365452	0.220878	0.118339		0.130456	0.0459459	0.100562	0.14219	0.101874		0.111782	0.0459459	0.0652128	0.115157	0.0846045		0.103019	0.0459459	0.0403539	0.101592	0.077834
0.134792	0.125	0.108763	0.135346	0.0948038		0.162903	0.125	0.156391	0.154504	0.111257		0.222214	0.571429	0.351212	0.211979	0.124764		0.125811	0.0486486	0.0934663	0.142327	0.099095		0.108602	0.0486486	0.063322	0.122853	0.0899227		0.103534	0.0486486	0.038819	0.108862	0.0824766
0.13761	0.258065	0.112207	0.141667	0.099894		0.160749	0.258065	0.164812	0.199917	0.114688		0.230415	0.75	0.448121	0.226465	0.12601		0.130323	0.048913	0.100253	0.136923	0.10513		0.112148	0.048913	0.0615889	0.120283	0.0897929		0.104205	0.048913	0.0374005	0.104722	0.0823314
0.136698	0.210526	0.118004	0.143294	0.099913		0.163443	0.210526	0.180382	0.165779	0.105226		0.227578	0.724138	0.411016	0.215562	0.125361		0.126138	0.048	0.0959946	0.138248	0.101086		0.114585	0.048	0.0631536	0.122314	0.0945359		0.10661	0.048	0.0389167	0.113492	0.088914
0.130662	0.2	0.110665	0.122013	0.0930331		0.167094	0.2	0.157268	0.147595	0.0998985		0.237881	0.684211	0.366514	0.208304	0.122227		0.123127	0.0430108	0.0953196	0.140001	0.104237		0.109552	0.0430108	0.0635757	0.111033	0.0914952		0.0988307	0.0430108	0.0442712	0.101523	0.0833776
0.134934	0.206897	0.115982	0.136185	0.0948563		0.155116	0.206897	0.16478	0.178373	0.11003		0.209876	0.769231	0.423289	0.210647	0.124402		0.125997	0.0487805	0.0965356	0.139131	0.100509		0.109429	0.0487805	0.0570742	0.118514	0.0876528		0.101585	0.0487805	0.0359978	0.105648	0.0802988
0.134926	0.409091	0.111333	0.147047	0.106047		0.163147	0.409091	0.167272	0.190524	0.110905		0.230076	0.769231	0.448524	0.211199	0.127687		0.125411	0.0464481	0.0969375	0.14797	0.110268		0.108503	0.0464481	0.0607107	0.115196	0.0873824		0.101091	0.0464481	0.0368205	0.0992997	0.0811318
0.123093	0.266667	0.109848	0.123672	0.0882787		0.149042	0.266667	0.148159	0.145128	0.101287		0.226721	0.785714	0.38676	0.219315	0.11697		0.118483	0.0406504	0.0852657	0.131573	0.0952483		0.0974368	0.0406504	0.0624128	0.110448	0.0822834		0.0906608	0.0406504	0.0341049	0.10015	0.0771189
0.134614	0.181818	0.121339	0.128955	0.0970259		0.15515	0.181818	0.164956	0.155737	0.102544		0.200353	0.666667	0.360164	0.205723	0.122666		0.130153	0.0432432	0.098882	0.141701	0.102544		0.111859	0.0432432	0.0614905	0.119796	0.0882767		0.0985618	0.0432432	0.0380478	0.105785	0.079218
0.121565	0.15	0.114794	0.128817	0.084346		0.143276	0.15	0.163426	0.152228	0.0904678		0.215264	0.608696	0.359822	0.215763	0.103573		0.124157	0.0485175	0.092895	0.131261	0.0869015		0.100835	0.0485175	0.0590675	0.115885	0.0763754		0.0843597	0.0485175	0.0357601	0.104845	0.0679251
0.132041	0.25	0.114205	0.119555	0.095756		0.155055	0.25	0.156769	0.13753	0.103211		0.217148	0.6875	0.392159	0.226913	0.124351		0.128027	0.0481283	0.092133	0.123464	0.101534		0.109554	0.0481283	0.061408	0.110599	0.090565		0.102211	0.0481283	0.0392186	0.0989561	0.0833215
0.138079	0.266667	0.122949	0.142132	0.100243		0.159607	0.266667	0.16725	0.166626	0.112659		0.205466	0.833333	0.430924	0.205878	0.127747		0.13233	0.0460705	0.099988	0.145921	0.104025		0.114364	0.0460705	0.0622073	0.123551	0.0924539		0.108711	0.0460705	0.0383357	0.10852	0.0814652
0.132082	0.258065	0.114835	0.129073	0.0927199		0.152108	0.258065	0.154768	0.15715	0.103988		0.238896	0.785714	0.383792	0.22529	0.115466		0.125058	0.0460705	0.0944358	0.132432	0.105878		0.104852	0.0460705	0.0639434	0.116132	0.0843968		0.0955194	0.0460705	0.0385815	0.100719	0.0728966
0.128715	0.125	0.113355	0.121273	0.0897142		0.166875	0.125	0.162465	0.154062	0.103843		0.241408	0.883721	0.379386	0.232659	0.121056		0.125464	0.0432432	0.091967	0.134287	0.102044		0.103887	0.0432432	0.0613993	0.109705	0.084612		0.0964002	0.0432432	0.0308252	0.0990887	0.0775956
0.138721	0.181818	0.113945	0.128931	0.0991268		0.162441	0.181818	0.169008	0.166681	0.118062		0.245123	0.636364	0.392687	0.207498	0.128466		0.122413	0.0485175	0.0942049	0.132097	0.101613		0.109713	0.0485175	0.0635814	0.112005	0.0943943		0.101861	0.0485175	0.0394683	0.102912	0.0886877
0.127038	0.375	0.106059	0.128073	0.0935041		0.148794	0.375	0.150642	0.149118	0.0956585		0.233872	0.769231	0.385664	0.204866	0.117164		0.12463	0.0456989	0.0919432	0.137123	0.095364		0.106838	0.0456989	0.0628844	0.121487	0.089977		0.0990866	0.0456989	0.0390119	0.105478	0.0833346
0.13581	0.259259	0.113794	0.138055	0.100901		0.157535	0.259259	0.164609	0.16058	0.108215		0.208509	0.769231	0.426737	0.21157	0.127432		0.132333	0.0483871	0.0976471	0.141081	0.105456		0.11366	0.0483871	0.0624804	0.124613	0.0913026		0.105317	0.0483871	0.0387825	0.112769	0.0843819
0.131259	0.259259	0.115431	0.130399	0.096847		0.155176	0.259259	0.164933	0.171581	0.107917		0.244516	0.75	0.422233	0.209586	0.121707		0.127189	0.0458221	0.0960357	0.14263	0.105212		0.109423	0.0458221	0.058432	0.111754	0.0912065		0.101076	0.0458221	0.0354979	0.102727	0.082667
0.134956	0.272727	0.111158	0.132222	0.0983506		0.168275	0.272727	0.161709	0.179695	0.113041		0.212957	0.818182	0.423127	0.231769	0.124386		0.126978	0.0463215	0.0906322	0.145804	0.106032		0.109438	0.0463215	0.0600369	0.114728	0.0871944		0.101911	0.0463215	0.0368691	0.105237	0.0797453
0.127057	0.25	0.111656	0.121164	0.0897381		0.151671	0.25	0.152274	0.168769	0.105671		0.220016	0.8	0.407527	0.225593	0.114933		0.119884	0.0437158	0.0930296	0.131138	0.100463		0.102881	0.0437158	0.0588058	0.109399	0.0835679		0.0976613	0.0437158	0.0359958	0.0913094	0.0755848
0.125868	0.181818	0.10678	0.12884	0.0783099		0.143076	0.181818	0.164704	0.15312	0.0838826		0.205439	0.666667	0.274752	0.200818	0.0917542		0.118011	0.048	0.0966403	0.13505	0.0822144		0.0939851	0.048	0.0600003	0.116738	0.0706712		0.0732092	0.048	0.0364767	0.106631	0.0645391
0.130578	0.222222	0.106047	0.136395	0.0949225		0.155957	0.222222	0.154673	0.161551	0.105567		0.202831	0.818182	0.412312	0.2314	0.122092		0.125958	0.0485175	0.0962341	0.141982	0.0974182		0.10961	0.0485175	0.058762	0.116308	0.0874091		0.101859	0.0485175	0.0362316	0.104248	0.0770513
0.133956	0.190476	0.118869	0.129688	0.0990484		0.16121	0.190476	0.164206	0.150242	0.108966		0.23204	0.681818	0.419405	0.225994	0.126152		0.126123	0.0458221	0.0940212	0.131556	0.103195		0.109768	0.0458221	0.0602951	0.116246	0.0883286		0.104664	0.0458221	0.037264	0.1	0.0800221
0.129727	0.190476	0.109879	0.117095	0.0888297		0.160145	0.190476	0.164112	0.168987	0.109717		0.247539	0.608696	0.441269	0.202188	0.121938		0.128238	0.0408719	0.0947412	0.136734	0.101056		0.108055	0.0408719	0.057944	0.103422	0.0836043		0.100231	0.0408719	0.0342617	0.0943435	0.0782886
0.118377	0.15	0.105342	0.127041	0.0727263		0.143178	0.15	0.146664	0.13931	0.0757763		0.201956	0.695652	0.279001	0.222293	0.0854475		0.130173	0.0455764	0.0943763	0.135339	0.0786319		0.0940723	0.0455764	0.0699874	0.110282	0.0649069		0.0720546	0.0455764	0.0362705	0.095523	0.0570169
0.131607	0.241379	0.111835	0.141408	0.0988912		0.148626	0.241379	0.17781	0.173413	0.106902		0.190077	0.75	0.392618	0.208406	0.117797		0.126499	0.0485175	0.0985448	0.153057	0.102817		0.112655	0.0485175	0.0554851	0.128134	0.0886594		0.104191	0.0485175	0.0369844	0.116631	0.0809007
0.127536	0.111111	0.112049	0.135958	0.0955635		0.148043	0.111111	0.15714	0.160577	0.104455		0.236273	0.714286	0.41584	0.214454	0.110139		0.122405	0.0487805	0.0942729	0.136616	0.0986058		0.104084	0.0487805	0.0673849	0.117884	0.0845185		0.0962962	0.0487805	0.037053	0.101994	0.0770599
0.138379	0.272727	0.124136	0.147513	0.10703		0.164922	0.272727	0.167255	0.185305	0.122663		0.221076	0.818182	0.420719	0.222029	0.130742		0.128774	0.048913	0.097856	0.148341	0.109727		0.111757	0.048913	0.0655298	0.137084	0.0971346		0.104278	0.048913	0.0395537	0.119819	0.0893047
0.13401	0.3125	0.12006	0.130567	0.102138		0.171164	0.3125	0.164908	0.166852	0.11122		0.246288	0.722222	0.370163	0.214761	0.12815		0.126799	0.0485175	0.0859973	0.131834	0.104888		0.108321	0.0485175	0.0656557	0.111606	0.0899614		0.100288	0.0485175	0.0365799	0.104297	0.0845444
0.13255	0.3	0.117859	0.123464	0.0913246		0.155402	0.3	0.159831	0.14095	0.0959651		0.21338	0.818182	0.335547	0.205142	0.121238		0.125435	0.0453333	0.0908341	0.134187	0.0945585		0.104771	0.0453333	0.0586799	0.111763	0.0871074		0.0952505	0.0453333	0.0358736	0.101643	0.0802518
0.138151	0.3	0.116506	0.135325	0.0934863		0.161995	0.3	0.165579	0.151135	0.106141		0.22529	0.769231	0.405327	0.237549	0.123501		0.130163	0.0434783	0.0928093	0.136961	0.101903		0.110079	0.0434783	0.0633119	0.117958	0.0855694		0.102154	0.0434783	0.0396765	0.108601	0.0794302
0.131022	0.233333	0.112326	0.126535	0.0919733		0.150245	0.233333	0.171086	0.163008	0.105725		0.220371	0.883721	0.426162	0.217914	0.118757		0.124305	0.0485175	0.0933394	0.132405	0.0965711		0.107452	0.0485175	0.0585252	0.112222	0.0858713		0.0995008	0.0485175	0.0349067	0.0979578	0.0777651
0.126917	0.15	0.109379	0.129478	0.098199		0.175915	0.15	0.149491	0.149671	0.107136		0.261994	0.666667	0.348866	0.226722	0.125353		0.122274	0.0433604	0.0928752	0.141061	0.10863		0.100519	0.0433604	0.0640088	0.114686	0.0928478		0.0930405	0.0433604	0.034007	0.0977289	0.0847914
0.12676	0.157895	0.105239	0.120575	0.0829438		0.146964	0.157895	0.153238	0.148279	0.0951253		0.201411	0.4	0.401542	0.210521	0.114161		0.129051	0.0406504	0.0928075	0.139611	0.100327		0.111613	0.0406504	0.0640678	0.116095	0.078255		0.0979532	0.0406504	0.0400616	0.102879	0.0721011
0.132794	0.333333	0.118039	0.131619	0.10023		0.158003	0.333333	0.164183	0.151461	0.108618		0.226489	0.733333	0.414889	0.205926	0.12831		0.125705	0.0534759	0.0961991	0.134066	0.102775		0.11201	0.0534759	0.0632374	0.112578	0.0940531		0.104489	0.0534759	0.0390196	0.100294	0.083328
0.139024	0.258065	0.12445	0.13315	0.100105		0.159205	0.258065	0.167768	0.169492	0.117334		0.250294	0.785714	0.423635	0.225581	0.127562		0.127198	0.0512129	0.100115	0.133867	0.101069		0.114066	0.0512129	0.0647751	0.117163	0.0899053		0.105965	0.0512129	0.0406793	0.102986	0.0831972
0.131969	0.269231	0.108996	0.137808	0.0947352		0.155079	0.269231	0.158301	0.174038	0.104352		0.215495	0.769231	0.409287	0.224562	0.122316		0.127831	0.0433604	0.0974192	0.14818	0.100399		0.110425	0.0433604	0.0587761	0.118985	0.0893045		0.101835	0.0433604	0.0370024	0.113716	0.0818916
0.132507	0.190476	0.126004	0.136832	0.093704		0.166548	0.190476	0.158873	0.163182	0.107864		0.23737	0.681818	0.400347	0.212551	0.116771		0.125128	0.0460705	0.0948666	0.143608	0.100839		0.104966	0.0460705	0.0631022	0.11987	0.0843653		0.0977025	0.0460705	0.0401189	0.107811	0.0771979
0.138342	0.352941	0.11418	0.143042	0.0952644		0.157156	0.352941	0.159349	0.170474	0.105095		0.213189	0.705882	0.424285	0.209868	0.119612		0.135722	0.0433604	0.0942664	0.15055	0.0999756		0.109595	0.0433604	0.0670702	0.129772	0.0876097		0.098421	0.0433604	0.0358347	0.113705	0.0811324
0.130502	0.25	0.108806	0.138126	0.0966981		0.151451	0.25	0.166568	0.165039	0.105145		0.21625	0.769231	0.363276	0.203506	0.118976		0.122382	0.0459459	0.0954832	0.13602	0.0989539		0.10379	0.0459459	0.0604834	0.114666	0.0853104		0.0927158	0.0459459	0.0371477	0.105616	0.0819625
0.132527	0.2	0.11283	0.126177	0.0966597		0.157448	0.2	0.17233	0.152888	0.102227		0.212724	0.636364	0.37356	0.204031	0.120688		0.123543	0.0482574	0.0915762	0.128072	0.100253		0.108778	0.0482574	0.0631369	0.103537	0.0877669		0.102177	0.0482574	0.038775	0.0963654	0.0831947
0.127814	0.157895	0.121012	0.124068	0.0987141		0.178745	0.157895	0.16878	0.169627	0.108798		0.252268	0.652174	0.333045	0.21368	0.122265		0.116971	0.0485175	0.0981699	0.131115	0.103		0.0994232	0.0485175	0.062935	0.108965	0.0891448		0.0925919	0.0485175	0.0360645	0.0980767	0.0821968
0.133454	0.28125	0.121355	0.129274	0.0960165		0.168678	0.28125	0.170716	0.147704	0.10192		0.239231	0.8	0.423709	0.218565	0.126987		0.125199	0.0485175	0.0906196	0.135919	0.10192		0.108607	0.0485175	0.0602906	0.111758	0.0891804		0.10132	0.0485175	0.0360486	0.102452	0.0837892
0.13215	0.275862	0.111485	0.119348	0.0892817		0.148861	0.275862	0.154165	0.143554	0.0967979		0.21255	0.727273	0.377948	0.213347	0.116969		0.121486	0.0458221	0.0833298	0.121754	0.0915377		0.108935	0.0458221	0.0585879	0.107323	0.0837858		0.101173	0.0458221	0.037261	0.0992124	0.0787697
0.129283	0.125	0.109824	0.124632	0.0937397		0.150292	0.125	0.156035	0.159712	0.0990811		0.202412	0.666667	0.391153	0.215682	0.114731		0.125719	0.0456989	0.0904393	0.126721	0.0944828		0.107404	0.0456989	0.0591488	0.110177	0.0874205		0.0994428	0.0456989	0.0376387	0.102846	0.0845252
0.140024	0.272727	0.115159	0.142982	0.104939		0.164467	0.272727	0.170633	0.20358	0.121555		0.245361	0.785714	0.398704	0.224878	0.131761		0.134253	0.0487805	0.0961821	0.143027	0.111366		0.115789	0.0487805	0.0653197	0.119319	0.0977791		0.107081	0.0487805	0.0401356	0.109314	0.0889282
0.111296	0.625	0.10641	0.124944	0.0781929		0.142225	0.625	0.158118	0.133002	0.0797596		0.229185	0.625	0.32372	0.190018	0.0864257		0.105506	0.0426667	0.0953146	0.128394	0.0799185		0.0794555	0.0426667	0.0605669	0.116464	0.065886		0.0574372	0.0426667	0.0361187	0.105335	0.0570108
0.136732	0.225806	0.104984	0.129684	0.0948233		0.158666	0.225806	0.163577	0.177642	0.111803		0.246233	0.769231	0.438586	0.220387	0.123486		0.128154	0.0461957	0.0960191	0.137437	0.102775		0.10845	0.0461957	0.057078	0.112281	0.088847		0.102582	0.0461957	0.0355327	0.102948	0.08075
0.124854	0.290323	0.105497	0.136123	0.0932427		0.156278	0.290323	0.162867	0.166207	0.103816		0.211356	0.818182	0.396927	0.219316	0.117592		0.12191	0.0432432	0.101287	0.154679	0.101269		0.103878	0.0432432	0.0645044	0.120818	0.0827446		0.098998	0.0432432	0.0327313	0.10125	0.0729149
0.131916	0.157895	0.119287	0.134538	0.0992131		0.158438	0.157895	0.161435	0.166986	0.110606		0.219672	0.869048	0.419255	0.229371	0.120885		0.125737	0.0460705	0.0973869	0.147272	0.102277		0.108363	0.0460705	0.0703445	0.124156	0.0898787		0.100181	0.0460705	0.0387804	0.109286	0.0762423
0.138899	0.181818	0.122834	0.138867	0.102232		0.165874	0.181818	0.171851	0.179084	0.119736		0.242652	0.870588	0.428157	0.223369	0.128676		0.129655	0.048913	0.0977403	0.144682	0.105174		0.112882	0.048913	0.0639549	0.125352	0.0921407		0.105493	0.048913	0.0391063	0.107154	0.0856248
0.135138	0.157895	0.113149	0.124396	0.0878339		0.16105	0.157895	0.168725	0.156284	0.0965238		0.226976	0.681818	0.373978	0.215232	0.112321		0.126185	0.0482574	0.0973136	0.12763	0.0924089		0.10765	0.0482574	0.061719	0.11204	0.0831486		0.0980001	0.0482574	0.0379457	0.0973613	0.0769856
0.128649	0.275862	0.113505	0.130068	0.0917514		0.1502	0.275862	0.164145	0.154631	0.101505		0.236032	0.75	0.356836	0.213287	0.116413		0.124609	0.0482574	0.0963524	0.136212	0.096296		0.106318	0.0482574	0.0601625	0.117866	0.0877441		0.0985232	0.0482574	0.0358169	0.103549	0.0781943
0.1261	0.258065	0.121449	0.136019	0.088176		0.146024	0.258065	0.162901	0.171215	0.0909026		0.218294	0.785714	0.377087	0.199825	0.0976382		0.12648	0.0485175	0.0965688	0.138537	0.0904915		0.103229	0.0485175	0.0623903	0.117275	0.072185		0.084956	0.0485175	0.039142	0.107616	0.0669812
0.126101	0.241379	0.107624	0.134682	0.0871053		0.173931	0.241379	0.163541	0.178746	0.098386		0.238006	0.833333	0.336499	0.21758	0.110124		0.115387	0.0460705	0.0908432	0.136882	0.0926327		0.0992288	0.0460705	0.0567648	0.116212	0.0832077		0.0921821	0.0460705	0.0358102	0.104385	0.0791025
0.131753	0.428571	0.116319	0.12352	0.0899083		0.154221	0.428571	0.15737	0.140858	0.101338		0.23358	0.705882	0.393095	0.246077	0.120989		0.130733	0.0432432	0.0908843	0.137392	0.104207		0.109987	0.0432432	0.0621391	0.115632	0.0848094		0.101222	0.0432432	0.0392506	0.105079	0.0780895
0.129816	0.2	0.107192	0.127495	0.0961273		0.157747	0.2	0.165047	0.151715	0.103243		0.241792	0.636364	0.449802	0.223429	0.120345		0.125769	0.0432432	0.0963244	0.135359	0.102775		0.107585	0.0432432	0.0676644	0.118463	0.0911802		0.102501	0.0432432	0.0365199	0.0980299	0.0805668
0.132383	0.285714	0.117351	0.124755	0.0945096		0.16011	0.285714	0.151084	0.159689	0.114836		0.240911	0.722222	0.398822	0.238074	0.129857		0.126705	0.0434783	0.0903405	0.135143	0.10466		0.107311	0.0434783	0.0636196	0.114753	0.0887008		0.101442	0.0434783	0.0354033	0.102157	0.0803167
0.134293	0.241379	0.118938	0.135801	0.0973467		0.157125	0.241379	0.166214	0.160956	0.105918		0.226726	0.818182	0.414646	0.226952	0.120165		0.124499	0.0512129	0.0950804	0.13608	0.0981962		0.11022	0.0512129	0.063015	0.119526	0.0857743		0.10241	0.0512129	0.0385479	0.108374	0.0787319
0.135345	0.181818	0.113472	0.137272	0.0954307		0.154745	0.181818	0.16241	0.165242	0.107372		0.213621	0.636364	0.392715	0.220885	0.122236		0.120504	0.0434783	0.092056	0.141263	0.0991365		0.110811	0.0434783	0.0617509	0.117411	0.0866364		0.102862	0.0434783	0.0401327	0.111859	0.0814524
0.131164	0.225806	0.109502	0.14417	0.102188		0.156475	0.225806	0.177268	0.185245	0.112427		0.208359	0.769231	0.413339	0.197305	0.120948		0.127185	0.0485175	0.103025	0.1516	0.108768		0.109267	0.0485175	0.0653924	0.130649	0.0937117		0.101593	0.0485175	0.0302565	0.113441	0.087233
0.127116	0.190476	0.110687	0.137285	0.0919076		0.16942	0.190476	0.151606	0.166299	0.0977305		0.24767	0.7	0.335276	0.21453	0.109744		0.11098	0.0506667	0.0969369	0.139114	0.0927177		0.0981948	0.0506667	0.0654207	0.122009	0.0879668		0.0880586	0.0506667	0.0363118	0.114965	0.0829116
0.130441	0.105263	0.104643	0.133582	0.094668		0.152181	0.105263	0.160049	0.161258	0.107046		0.192788	0.375	0.423838	0.219329	0.12225		0.127605	0.0460705	0.0930443	0.139526	0.107046		0.108816	0.0460705	0.0645165	0.122828	0.0883514		0.102302	0.0460705	0.034899	0.107643	0.0765779
0.134565	0.266667	0.111149	0.1331	0.0961755		0.158349	0.266667	0.159592	0.167111	0.113935		0.223603	0.727273	0.390118	0.217942	0.125762		0.12768	0.0408719	0.0984291	0.14532	0.10457		0.108972	0.0408719	0.0623556	0.117854	0.0888928		0.10023	0.0408719	0.0314113	0.0999126	0.0813301
0.134429	0.233333	0.119167	0.134143	0.0988865		0.155742	0.233333	0.166067	0.154171	0.105053		0.20588	0.846154	0.385669	0.212406	0.116651		0.128883	0.0458221	0.0940832	0.134143	0.101475		0.109631	0.0458221	0.0674619	0.122617	0.093273		0.101283	0.0458221	0.035321	0.105521	0.0861061
0.134722	0.583333	0.119399	0.131352	0.0968815		0.157095	0.583333	0.179657	0.175551	0.111366		0.254154	0.6875	0.442575	0.219863	0.125428		0.124453	0.0512129	0.0924373	0.128551	0.09865		0.110585	0.0512129	0.0627589	0.109724	0.0894727		0.102857	0.0512129	0.0386135	0.100324	0.0814681
0.134989	0.266667	0.121149	0.140328	0.0993723		0.152953	0.266667	0.165108	0.161576	0.106929		0.201189	0.846154	0.36478	0.22086	0.127445		0.120993	0.0458221	0.0984066	0.147507	0.100889		0.111804	0.0458221	0.0639059	0.123294	0.0916538		0.104238	0.0458221	0.0405816	0.115444	0.0834053
0.136921	0.266667	0.119429	0.134899	0.0976318		0.171355	0.266667	0.169374	0.159159	0.106713		0.251985	0.769231	0.414015	0.207078	0.12518		0.127672	0.0486486	0.0870334	0.136451	0.100937		0.106178	0.0486486	0.0627984	0.106395	0.0855068		0.0991545	0.0486486	0.0333442	0.0964043	0.0778453
0.130431	0.375	0.112374	0.134123	0.0935485		0.155875	0.375	0.164661	0.171873	0.109962		0.241391	0.722222	0.43641	0.232869	0.126477		0.126201	0.0433604	0.0962552	0.152414	0.110021		0.108327	0.0433604	0.0632698	0.115265	0.0867279		0.102689	0.0433604	0.0390688	0.103975	0.0746174
0.129779	0.275862	0.119749	0.13708	0.0973022		0.154605	0.275862	0.164512	0.164725	0.108996		0.229981	0.769231	0.399757	0.225469	0.120593		0.123894	0.0459459	0.0952636	0.138511	0.100798		0.106825	0.0459459	0.0621718	0.116463	0.0879955		0.0970911	0.0459459	0.0394427	0.105715	0.0811073
0.130628	0.333333	0.109845	0.123121	0.0917939		0.1525	0.333333	0.146854	0.150105	0.0977024		0.212904	0.6875	0.383221	0.223109	0.117783		0.122829	0.0458221	0.0919069	0.133927	0.0956486		0.101924	0.0458221	0.0611326	0.117274	0.086798		0.0923415	0.0458221	0.0363908	0.101246	0.0794247
0.136337	0.181818	0.109469	0.147101	0.0958131		0.159984	0.181818	0.16348	0.174988	0.107749		0.21653	0.7	0.447983	0.205829	0.120809		0.130959	0.0458221	0.0995643	0.158572	0.102965		0.11109	0.0458221	0.0612771	0.12482	0.085943		0.103233	0.0458221	0.0366192	0.109147	0.0789647
0.129594	0.357143	0.112173	0.126517	0.0956207		0.15093	0.357143	0.163029	0.148391	0.100481		0.217209	0.705882	0.36178	0.226713	0.116525		0.11895	0.0482574	0.0914104	0.129998	0.0965725		0.109078	0.0482574	0.063114	0.118858	0.0868394		0.101002	0.0482574	0.0400493	0.109197	0.0839513
0.135999	0.242424	0.112829	0.140418	0.09797		0.162292	0.242424	0.16951	0.191766	0.112025		0.235733	0.785714	0.439356	0.208423	0.125576		0.128506	0.0487805	0.0962543	0.150259	0.104205		0.110924	0.0487805	0.0602903	0.116112	0.0861885		0.102643	0.0487805	0.0368792	0.104342	0.0778044
0.132312	0.222222	0.119684	0.123537	0.0944457		0.170378	0.222222	0.165321	0.156538	0.10624		0.230201	0.571429	0.385318	0.222791	0.125899		0.125185	0.0509383	0.086812	0.125275	0.0981689		0.106643	0.0509383	0.0621074	0.10868	0.0904113		0.0992967	0.0509383	0.0326673	0.0964986	0.083206
0.123683	0.111111	0.100983	0.133902	0.0946898		0.154588	0.111111	0.148952	0.161629	0.105569		0.232216	0.666667	0.414713	0.223117	0.121214		0.117717	0.0381471	0.123186	0.152967	0.110408		0.105208	0.0381471	0.0793377	0.122323	0.0875499		0.0965523	0.0381471	0.0376548	0.112922	0.0797624
0.136158	0.28125	0.122249	0.139239	0.0975579		0.15927	0.28125	0.165442	0.175058	0.120671		0.237323	0.818182	0.41427	0.227853	0.127428		0.130496	0.0461957	0.0939628	0.143022	0.101202		0.113057	0.0461957	0.0643876	0.124708	0.0933054		0.1054	0.0461957	0.0408832	0.111263	0.0869672
0.128132	0.285714	0.112897	0.12593	0.0916325		0.154527	0.285714	0.167104	0.140128	0.096245		0.229856	0.785714	0.419566	0.236557	0.118582		0.128165	0.0430108	0.0964799	0.142312	0.102383		0.108406	0.0430108	0.0616419	0.115995	0.0848669		0.100757	0.0430108	0.0393801	0.103083	0.0773257
0.129044	0.266667	0.118102	0.124531	0.0910202		0.150359	0.266667	0.159786	0.145714	0.102443		0.22026	0.769231	0.353175	0.22057	0.117009		0.118059	0.0483871	0.0951968	0.12997	0.0974548		0.105123	0.0483871	0.0616625	0.11056	0.0823377		0.0960262	0.0483871	0.038802	0.10074	0.0744739
0.136031	0.157895	0.115476	0.131258	0.0971219		0.1576	0.157895	0.159761	0.171342	0.10893		0.238035	0.872093	0.417781	0.210661	0.122568		0.127124	0.0460705	0.0942345	0.131488	0.101136		0.109609	0.0460705	0.0603803	0.120359	0.0928326		0.101946	0.0460705	0.0375135	0.10536	0.0882484
0.130708	0.25	0.114049	0.133106	0.0949923		0.150979	0.25	0.153579	0.147146	0.101006		0.224118	0.785714	0.336099	0.210837	0.117003		0.118249	0.0483871	0.0928701	0.134216	0.0969231		0.103714	0.0483871	0.0626872	0.117442	0.0865865		0.0922655	0.0483871	0.0362352	0.104614	0.081504
0.137138	0.290323	0.121147	0.130995	0.101136		0.163679	0.290323	0.174053	0.169693	0.112809		0.221792	0.785714	0.442605	0.249892	0.12524		0.124935	0.0512129	0.0970962	0.133628	0.102662		0.112814	0.0512129	0.0666934	0.118679	0.0923739		0.104753	0.0512129	0.0415185	0.10512	0.0841799
0.130705	0.258065	0.107613	0.130241	0.0913013		0.15501	0.258065	0.167787	0.164618	0.113668		0.235221	0.75	0.427648	0.212047	0.127989		0.126141	0.0435967	0.0946965	0.139109	0.10081		0.108911	0.0435967	0.0629469	0.121357	0.0864184		0.104237	0.0435967	0.0412511	0.111251	0.0775304
0.125198	0.157895	0.105309	0.132895	0.0861881		0.141544	0.157895	0.156613	0.152384	0.0941382		0.210381	0.666667	0.389622	0.205856	0.113357		0.127453	0.0456989	0.0933267	0.141878	0.0976079		0.10727	0.0456989	0.061193	0.118826	0.0781984		0.0956841	0.0456989	0.0391047	0.110048	0.0723365
0.132893	0.28125	0.121424	0.134043	0.0953018		0.165778	0.28125	0.164704	0.168179	0.110863		0.242638	0.846154	0.433783	0.242608	0.12448		0.125254	0.0483871	0.0916427	0.137683	0.104952		0.106322	0.0483871	0.0657695	0.116183	0.0889727		0.101884	0.0483871	0.0356792	0.103494	0.082118
0.122163	0.136364	0.0990872	0.136742	0.0885678		0.161939	0.136364	0.140712	0.156299	0.0947979		0.226936	0.631579	0.307976	0.189467	0.109241		0.110848	0.0458221	0.09865	0.139929	0.0930163		0.0912134	0.0458221	0.0780216	0.126267	0.0805707		0.0823916	0.0458221	0.0303944	0.108444	0.0730886
0.136479	0.333333	0.117312	0.139572	0.0933669		0.15623	0.333333	0.162686	0.166835	0.104149		0.226875	0.785714	0.417248	0.219292	0.123587		0.1236	0.0483871	0.0906679	0.145093	0.0970733		0.113568	0.0483871	0.0627412	0.12496	0.0894376		0.105345	0.0483871	0.0401676	0.11606	0.0804811
0.138109	0.15	0.114486	0.131563	0.0953539		0.156174	0.15	0.170157	0.158306	0.109779		0.210564	0.625	0.419242	0.21817	0.119799		0.12715	0.0485175	0.0915782	0.135942	0.0986848		0.10909	0.0485175	0.0613846	0.119863	0.0895095		0.0990159	0.0485175	0.0381822	0.108604	0.0830434
0.127191	0.157895	0.103381	0.129189	0.0918409		0.156324	0.157895	0.154448	0.160744	0.100793		0.238322	0.625	0.378169	0.200179	0.11695		0.127191	0.0381471	0.103381	0.15619	0.111391		0.110022	0.0381471	0.0635564	0.114709	0.0878927		0.0961871	0.0381471	0.0319991	0.0984474	0.077531
0.138279	0.322581	0.124393	0.133118	0.102819		0.167317	0.322581	0.166793	0.149096	0.10694		0.233041	0.833333	0.411732	0.218858	0.126279		0.123059	0.0458221	0.097705	0.126696	0.102536		0.111512	0.0458221	0.0636595	0.108316	0.0916686		0.103863	0.0458221	0.0402988	0.0997732	0.0886229
0.131566	0.258065	0.1102	0.137085	0.098874		0.154098	0.258065	0.160759	0.161161	0.105064		0.196773	0.818182	0.352998	0.220053	0.120319		0.121453	0.0485175	0.0971933	0.125332	0.10054		0.108374	0.0485175	0.0630438	0.112197	0.0866634		0.100835	0.0485175	0.0392283	0.103503	0.0816192
0.12832	0.142857	0.117271	0.126876	0.0914151		0.149204	0.142857	0.161526	0.156008	0.101061		0.199806	0.7	0.398089	0.208224	0.117631		0.114584	0.0461957	0.0916979	0.131927	0.0933238		0.105695	0.0461957	0.0624637	0.114932	0.0871173		0.0983903	0.0461957	0.0400851	0.106288	0.0815825
0.135308	0.142857	0.120708	0.132636	0.0990552		0.15614	0.142857	0.161936	0.166522	0.107359		0.233951	0.571429	0.407499	0.226903	0.129186		0.124975	0.0483871	0.0924527	0.140581	0.104345		0.10979	0.0483871	0.0637005	0.116134	0.0915014		0.0984205	0.0483871	0.0402344	0.103885	0.0841002
0.128803	0.357143	0.103649	0.126177	0.0883055		0.151297	0.357143	0.153992	0.149917	0.0950236		0.219801	0.705882	0.395711	0.221039	0.117211		0.126607	0.0405405	0.0929241	0.14413	0.100358		0.105735	0.0405405	0.0656465	0.119665	0.0852086		0.0977292	0.0405405	0.0363443	0.103159	0.0770403
0.13283	0.3125	0.111035	0.136169	0.0930406		0.155477	0.3125	0.1743	0.169396	0.112306		0.207619	0.722222	0.385404	0.218728	0.131103		0.129487	0.0459459	0.098782	0.142885	0.0977091		0.111577	0.0459459	0.0681069	0.121568	0.0869723		0.103351	0.0459459	0.0355503	0.104386	0.0773096
0.13154	0.206897	0.112107	0.131573	0.0947054		0.158694	0.206897	0.152911	0.177202	0.105154		0.234087	0.769231	0.425045	0.214633	0.125806		0.124788	0.0486486	0.0935406	0.141119	0.0994014		0.105124	0.0486486	0.0593611	0.115149	0.0866704		0.0998809	0.0486486	0.0309672	0.0988723	0.0774277
0.134293	0.125	0.116285	0.134436	0.0998917		0.161849	0.125	0.169597	0.173621	0.111359		0.221388	0.571429	0.416516	0.235904	0.121616		0.132096	0.0459459	0.0961085	0.151819	0.105276		0.112643	0.0459459	0.0645542	0.117654	0.0915287		0.102227	0.0459459	0.0404938	0.107232	0.0830656
0.13258	0.333333	0.120603	0.131153	0.0942312		0.156524	0.333333	0.172662	0.155281	0.109257		0.24317	0.7	0.387736	0.226926	0.126732		0.126675	0.0433604	0.0878069	0.142548	0.107821		0.108847	0.0433604	0.0591694	0.116535	0.0872389		0.101212	0.0433604	0.0353093	0.108011	0.0809586
0.133508	0.266667	0.12338	0.132985	0.0935662		0.175952	0.266667	0.172348	0.156803	0.10144		0.235118	0.769231	0.376679	0.228036	0.113736		0.121417	0.0485175	0.0954478	0.13558	0.0972591		0.100759	0.0485175	0.0671068	0.114876	0.0871094		0.0955461	0.0485175	0.0386343	0.0995156	0.0805895
0.130772	0.142857	0.105959	0.127888	0.101136		0.157198	0.142857	0.162771	0.149341	0.10851		0.222453	0.684211	0.363293	0.185684	0.117729		0.121955	0.0458221	0.0970401	0.134086	0.103277		0.104977	0.0458221	0.0581368	0.113298	0.0894602		0.0969926	0.0458221	0.0353335	0.0989196	0.0831908
0.133712	0.275862	0.108972	0.137009	0.0929445		0.160414	0.275862	0.156883	0.16585	0.103059		0.208138	0.818182	0.397503	0.215398	0.115379		0.128567	0.0482574	0.0930442	0.137157	0.0987703		0.109499	0.0482574	0.0594007	0.122711	0.0854501		0.100997	0.0482574	0.0367642	0.113929	0.0823584
0.137228	0.266667	0.120821	0.125705	0.0974222		0.163572	0.266667	0.175345	0.162022	0.105172		0.22532	0.833333	0.336411	0.202657	0.128015		0.131753	0.0482574	0.0910644	0.134224	0.101943		0.113183	0.0482574	0.061141	0.114036	0.090596		0.104452	0.0482574	0.0369218	0.10248	0.0836753
0.13707	0.266667	0.111872	0.142735	0.106654		0.161122	0.266667	0.166561	0.170961	0.11049		0.23069	0.769231	0.433962	0.217332	0.134061		0.127197	0.0487805	0.0984234	0.144707	0.11124		0.113265	0.0487805	0.0628891	0.123778	0.0930182		0.105761	0.0487805	0.0389718	0.110685	0.0824846
0.139876	0.275862	0.123638	0.137815	0.100736		0.166192	0.275862	0.173401	0.172722	0.115298		0.229183	0.769231	0.428372	0.217828	0.125726		0.125989	0.0512129	0.100028	0.133572	0.101833		0.112445	0.0512129	0.0649845	0.1167	0.0885572		0.104572	0.0512129	0.0409935	0.102371	0.0795592
0.129981	0.217391	0.117426	0.130624	0.0914106		0.160227	0.217391	0.152934	0.158899	0.106945		0.243604	0.684211	0.387499	0.226075	0.119667		0.122555	0.0458221	0.0873896	0.135232	0.0940379		0.103396	0.0458221	0.0644752	0.111092	0.0842052		0.0959545	0.0458221	0.0357691	0.102616	0.07594
0.130873	0.1	0.110953	0.144642	0.0982472		0.173819	0.1	0.168324	0.180169	0.107847		0.24026	0.714286	0.371941	0.208436	0.121442		0.118727	0.0459459	0.100629	0.149793	0.103934		0.108705	0.0459459	0.0655658	0.129272	0.0939821		0.100935	0.0459459	0.0368036	0.116534	0.0888758
0.125487	0.357143	0.112047	0.128285	0.0909146		0.147814	0.357143	0.156842	0.168328	0.102196		0.211626	0.666667	0.35519	0.234701	0.122162		0.1289	0.0433604	0.0948605	0.145137	0.104313		0.10507	0.0433604	0.0654075	0.121333	0.0869116		0.0957497	0.0433604	0.0358535	0.102093	0.0761649
0.133579	0.275862	0.124915	0.134475	0.10025		0.15781	0.275862	0.176365	0.165194	0.105355		0.23751	0.785714	0.377732	0.207096	0.120306		0.122551	0.0531915	0.101749	0.13079	0.101457		0.109977	0.0531915	0.0644063	0.117791	0.0868334		0.0998729	0.0531915	0.0399483	0.110783	0.0790799
0.128272	0.181818	0.113243	0.130838	0.0892359		0.150409	0.181818	0.154693	0.165127	0.104554		0.208326	0.619048	0.384067	0.216061	0.117273		0.124748	0.0460705	0.08847	0.140544	0.098573		0.104882	0.0460705	0.0624659	0.120116	0.0851851		0.0956881	0.0460705	0.039167	0.110013	0.0778264
0.125574	0.25	0.107258	0.126548	0.0899823		0.15046	0.25	0.149288	0.157733	0.096707		0.206131	0.777778	0.386057	0.215195	0.113264		0.117382	0.0408719	0.0851163	0.130513	0.0922571		0.0996858	0.0408719	0.0529784	0.118034	0.0851894		0.0925128	0.0408719	0.0314937	0.104677	0.0815298
0.124753	0.176471	0.104415	0.133817	0.0931868		0.14673	0.176471	0.160599	0.151315	0.0989068		0.239905	0.733333	0.427597	0.219931	0.119939		0.124753	0.0406504	0.0976685	0.146228	0.105126		0.110468	0.0406504	0.0677036	0.122938	0.084741		0.0994319	0.0406504	0.0422573	0.106922	0.0771774
0.137922	0.125	0.111603	0.140516	0.101613		0.160067	0.125	0.162591	0.169062	0.111163		0.218336	0.571429	0.352379	0.230563	0.123871		0.127718	0.0458221	0.09594	0.143149	0.106315		0.109671	0.0458221	0.0647279	0.128788	0.0942651		0.102092	0.0458221	0.0385669	0.117851	0.0889405
0.123483	0.285714	0.109732	0.122569	0.0788372		0.154173	0.285714	0.144555	0.152624	0.0845471		0.219471	0.818182	0.32949	0.217924	0.100502		0.118752	0.0405405	0.103208	0.144621	0.0860404		0.102664	0.0405405	0.0665532	0.111147	0.0766085		0.0835333	0.0405405	0.0313663	0.101145	0.0700602
0.129241	0.264706	0.111309	0.123876	0.0922484		0.158728	0.264706	0.166411	0.142878	0.102567		0.196569	0.833333	0.368826	0.202831	0.121577		0.126263	0.0432432	0.0946218	0.140271	0.108009		0.106153	0.0432432	0.060083	0.115267	0.0871311		0.100551	0.0432432	0.0373493	0.098458	0.0764714
0.13496	0.333333	0.125043	0.124749	0.0968538		0.1635	0.333333	0.175802	0.171008	0.114841		0.23912	0.722222	0.429676	0.23486	0.124725		0.124311	0.0487805	0.0936732	0.124749	0.099484		0.110545	0.0487805	0.0644676	0.110148	0.0926139		0.103582	0.0487805	0.0402289	0.102798	0.083492
0.138184	0.241379	0.107163	0.148872	0.103324		0.160697	0.241379	0.161476	0.180424	0.107873		0.204024	0.818182	0.411342	0.212433	0.127505		0.123427	0.0486486	0.098332	0.153728	0.104691		0.110939	0.0486486	0.0595791	0.12317	0.0856661		0.103034	0.0486486	0.0366078	0.11531	0.0788647
0.134692	0.142857	0.113045	0.134882	0.100892		0.157831	0.142857	0.16493	0.172335	0.112356		0.228856	0.666667	0.432498	0.218474	0.117749		0.122137	0.0513514	0.0966086	0.133021	0.102715		0.110924	0.0513514	0.0609751	0.119003	0.0955365		0.103429	0.0513514	0.0380212	0.106952	0.0880132
0.140266	0.190476	0.114951	0.135931	0.103382		0.163193	0.190476	0.174196	0.173391	0.119146		0.235265	0.333333	0.454832	0.22034	0.131772		0.131635	0.0486486	0.0992297	0.138543	0.108081		0.113357	0.0486486	0.0619756	0.118733	0.0916041		0.104748	0.0486486	0.0371919	0.104167	0.08134
0.124162	0.24	0.110071	0.130153	0.0897678		0.149265	0.24	0.153757	0.15403	0.0969253		0.241391	0.75	0.399713	0.208714	0.114982		0.122707	0.0456989	0.0904598	0.137192	0.0926546		0.104106	0.0456989	0.0559427	0.112558	0.0814405		0.096211	0.0456989	0.033735	0.103717	0.0747002
0.125458	0.190476	0.108329	0.124922	0.0850217		0.145452	0.190476	0.15666	0.146621	0.0896509		0.220304	0.652174	0.339835	0.217995	0.105332		0.126561	0.0405405	0.0970559	0.133307	0.0896509		0.105396	0.0405405	0.0595256	0.114184	0.0792796		0.0917607	0.0405405	0.0368874	0.100452	0.0700661
0.135817	0.4	0.120625	0.128284	0.0973517		0.15628	0.4	0.160976	0.162566	0.113912		0.247153	0.75	0.401604	0.233376	0.125704		0.129386	0.0512129	0.0893908	0.125429	0.0980146		0.110253	0.0512129	0.069317	0.108825	0.0898179		0.102654	0.0512129	0.0394124	0.0977728	0.0820713
0.13592	0.2	0.114777	0.128198	0.0944073		0.163493	0.2	0.155409	0.162303	0.106296		0.223618	0.619048	0.394919	0.233387	0.124443		0.125805	0.0459459	0.0901233	0.135114	0.101494		0.10706	0.0459459	0.0628164	0.113842	0.0894911		0.0983204	0.0459459	0.0375491	0.0981289	0.0815737
0.140902	0.190476	0.120839	0.132178	0.101873		0.16339	0.190476	0.168252	0.156696	0.114555		0.236308	0.608696	0.410339	0.221434	0.131312		0.130956	0.0486486	0.0973844	0.134978	0.106182		0.113431	0.0486486	0.062552	0.119118	0.0940897		0.105145	0.0486486	0.038598	0.101697	0.0846575
0.134131	0.28125	0.113473	0.127327	0.0991316		0.153127	0.28125	0.165077	0.173106	0.110504		0.210483	0.785714	0.381413	0.23304	0.124345		0.128191	0.0433604	0.0920582	0.140303	0.107223		0.110284	0.0433604	0.0624927	0.111941	0.0889724		0.100036	0.0433604	0.0388874	0.103456	0.0815308
0.132074	0.4	0.111193	0.135199	0.0973538		0.156031	0.4	0.167635	0.173267	0.110875		0.22761	0.769231	0.43639	0.2201	0.120942		0.124679	0.0461957	0.0957543	0.132917	0.0996805		0.106309	0.0461957	0.0608305	0.120103	0.0874322		0.0990262	0.0461957	0.0372167	0.10483	0.0824685
0.132781	0.2	0.127698	0.132519	0.0982025		0.153188	0.2	0.16145	0.163881	0.111419		0.258896	0.375	0.41013	0.233339	0.126851		0.125495	0.0483871	0.0926366	0.137301	0.10215		0.107055	0.0483871	0.0674255	0.120338	0.0920821		0.102475	0.0483871	0.0375633	0.103742	0.0830814
0.117876	0.210526	0.100539	0.129248	0.0793135		0.15226	0.210526	0.136777	0.145345	0.0806989		0.250156	0.75	0.308621	0.211884	0.099752		0.1107	0.0376344	0.117614	0.143951	0.0860476		0.0943976	0.0376344	0.0667176	0.121383	0.0776213		0.0837953	0.0376344	0.0331192	0.108548	0.0721411
0.129178	0.25	0.108046	0.134386	0.0971485		0.147741	0.25	0.167672	0.167122	0.104439		0.209661	0.769231	0.384732	0.202471	0.115675		0.119772	0.0482574	0.0997726	0.140748	0.0986832		0.108294	0.0482574	0.0587204	0.113581	0.0841979		0.0964533	0.0482574	0.0350485	0.107384	0.0791305
0.130088	0.222222	0.110658	0.122833	0.0878487		0.153217	0.222222	0.156489	0.158769	0.102213		0.226819	0.75	0.414324	0.237195	0.12131		0.125357	0.0460705	0.0917613	0.136633	0.0954801		0.105893	0.0460705	0.0639718	0.112789	0.0828062		0.0982233	0.0460705	0.0346222	0.0975549	0.0756089
0.136351	0.25	0.114672	0.129472	0.0957238		0.16295	0.25	0.16983	0.16205	0.10597		0.218076	0.818182	0.362458	0.226697	0.117734		0.129938	0.0510753	0.0995623	0.134872	0.10462		0.111903	0.0510753	0.057608	0.119121	0.0911059		0.103411	0.0510753	0.0332674	0.108386	0.0829274
0.132353	0.333333	0.112739	0.137946	0.0947969		0.156653	0.333333	0.160481	0.161412	0.107838		0.230674	0.764706	0.404336	0.217279	0.118034		0.121714	0.0483871	0.0976926	0.142853	0.0962376		0.110263	0.0483871	0.0643647	0.123956	0.0882613		0.102695	0.0483871	0.0412413	0.109894	0.08073
0.125938	0.28125	0.110772	0.122853	0.0914849		0.162603	0.28125	0.142505	0.154463	0.102373		0.262447	0.818182	0.370352	0.211893	0.117374		0.122676	0.0408719	0.0853225	0.129366	0.102373		0.0976931	0.0408719	0.0626858	0.111873	0.082869		0.0910974	0.0408719	0.0351644	0.100189	0.0769937
0.132578	0.225806	0.113977	0.123051	0.0950109		0.156953	0.225806	0.158704	0.176246	0.111204		0.238987	0.818182	0.419954	0.21062	0.121702		0.123289	0.0463215	0.0988758	0.132364	0.103554		0.106925	0.0463215	0.0564422	0.110664	0.0885643		0.0991885	0.0463215	0.034398	0.0990179	0.0818148
0.132534	0.173913	0.107734	0.139992	0.0903373		0.149203	0.173913	0.161772	0.16626	0.0917295		0.218866	0.588235	0.397518	0.201353	0.115046		0.117191	0.0487805	0.0958782	0.140518	0.0929671		0.103922	0.0487805	0.0575692	0.121427	0.0795019		0.0945871	0.0487805	0.0361506	0.104995	0.0689822
0.127536	0.166667	0.120774	0.129589	0.097239		0.151446	0.166667	0.169997	0.143949	0.104962		0.215472	0.64	0.38864	0.22015	0.122404		0.124671	0.0506667	0.0972546	0.131401	0.100617		0.110484	0.0506667	0.0633757	0.112816	0.0915352		0.100592	0.0506667	0.0370975	0.100631	0.0806332
0.132716	0.181818	0.105923	0.135424	0.0919288		0.151669	0.181818	0.15589	0.167473	0.0982434		0.202027	0.631579	0.337293	0.203412	0.11737		0.129412	0.0483871	0.0922026	0.15104	0.10001		0.111082	0.0483871	0.0667041	0.126578	0.0876646		0.101102	0.0483871	0.0366333	0.108114	0.0771808
0.137839	0.4	0.117072	0.13991	0.103677		0.165426	0.4	0.173973	0.185748	0.117032		0.233198	0.722222	0.444588	0.212822	0.132963		0.13205	0.0485175	0.102797	0.140819	0.111757		0.11521	0.0485175	0.0651804	0.120483	0.0933121		0.10778	0.0485175	0.0400255	0.104697	0.0858394
0.138045	0.258065	0.117419	0.151473	0.101534		0.155983	0.258065	0.176277	0.180438	0.112944		0.215419	0.769231	0.397727	0.22089	0.127664		0.126745	0.0485175	0.102745	0.157284	0.103235		0.114092	0.0485175	0.0632586	0.136779	0.0899137		0.103894	0.0485175	0.0399138	0.124837	0.0827717
0.1255	0.157895	0.102556	0.124641	0.0837595		0.148359	0.157895	0.152385	0.156034	0.0959954		0.191764	0.666667	0.411991	0.221985	0.111503		0.1255	0.0405405	0.079736	0.134363	0.0911916		0.112013	0.0405405	0.0534081	0.104795	0.0798767		0.0969842	0.0405405	0.0329179	0.0978546	0.0747192
0.136061	0.290323	0.115827	0.128121	0.0993152		0.165495	0.290323	0.169501	0.160558	0.105461		0.226658	0.846154	0.433666	0.234268	0.12548		0.127165	0.0432432	0.0971316	0.133592	0.102814		0.109211	0.0432432	0.0627909	0.12112	0.093919		0.101377	0.0432432	0.0385603	0.111805	0.0875373
0.135617	0.210526	0.121465	0.131646	0.0892008		0.173345	0.210526	0.17223	0.15642	0.0936612		0.230613	0.652174	0.372292	0.227615	0.108245		0.115238	0.0482574	0.094486	0.135547	0.0921882		0.100626	0.0482574	0.066959	0.118065	0.0856637		0.0968309	0.0482574	0.0391207	0.105804	0.0805407
0.130481	0.28125	0.11834	0.129908	0.0953695		0.15246	0.28125	0.163668	0.165089	0.10625		0.218319	0.75	0.381573	0.228705	0.118523		0.121673	0.0460705	0.0956132	0.13562	0.095535		0.105327	0.0460705	0.0617744	0.115277	0.0873729		0.0981608	0.0460705	0.0388049	0.108111	0.079525
0.132624	0.190476	0.111635	0.138833	0.100725		0.158378	0.190476	0.169277	0.172516	0.104365		0.239073	0.7	0.428793	0.217295	0.118651		0.127489	0.0485175	0.0985938	0.137341	0.105796		0.110624	0.0485175	0.0638243	0.114437	0.0856282		0.103213	0.0485175	0.0380595	0.101151	0.0774892
0.13299	0.217391	0.116932	0.125214	0.0955399		0.155352	0.217391	0.16123	0.157236	0.112834		0.228877	0.65	0.402562	0.22235	0.12409		0.1309	0.0459459	0.0926687	0.129055	0.106047		0.111179	0.0459459	0.0622707	0.112933	0.0868366		0.102635	0.0459459	0.0379503	0.102446	0.080226
0.135673	0.272727	0.128388	0.134657	0.0954522		0.160328	0.272727	0.178935	0.163437	0.106264		0.21295	0.833333	0.459118	0.212268	0.127192		0.124289	0.0510753	0.0941817	0.134581	0.0959335		0.111732	0.0510753	0.0631595	0.11682	0.0899738		0.104211	0.0510753	0.0386184	0.107905	0.0820928
0.136436	0.258065	0.104331	0.142409	0.0997815		0.164367	0.258065	0.163426	0.186052	0.112476		0.225125	0.8	0.398809	0.213353	0.127375		0.127375	0.048913	0.0971229	0.147495	0.106191		0.11007	0.048913	0.0607012	0.122274	0.088028		0.10503	0.048913	0.0373212	0.107537	0.0806404
0.126299	0.25	0.113977	0.13055	0.091671		0.147931	0.25	0.155321	0.149602	0.0972144		0.205688	0.75	0.333256	0.222989	0.115976		0.120049	0.0481283	0.0912603	0.132743	0.0959221		0.102692	0.0481283	0.0591876	0.11932	0.0840943		0.0918545	0.0481283	0.0373187	0.10804	0.0759427
0.130979	0.117647	0.107737	0.131405	0.0929912		0.179372	0.117647	0.152526	0.146276	0.100254		0.236263	0.6	0.352224	0.209064	0.117606		0.12026	0.0456989	0.0927583	0.13993	0.101104		0.099459	0.0456989	0.0601198	0.12107	0.0883378		0.095251	0.0456989	0.0328238	0.104143	0.0811107
0.131067	0.15	0.111497	0.133014	0.099571		0.153583	0.15	0.161014	0.172206	0.105804		0.232033	0.695652	0.352308	0.215472	0.124811		0.131189	0.0483871	0.0998996	0.142944	0.107262		0.10846	0.0483871	0.0637486	0.114116	0.0859746		0.0989701	0.0483871	0.0387365	0.100056	0.0747932
0.131795	0.375	0.11854	0.125807	0.0960773		0.158254	0.375	0.162698	0.148283	0.0991287		0.238521	0.75	0.427697	0.217987	0.124501		0.118964	0.0405405	0.0890641	0.134968	0.0982202		0.108486	0.0405405	0.0597905	0.110199	0.0889902		0.100829	0.0405405	0.0366702	0.103544	0.0855501
0.135966	0.28125	0.113807	0.126416	0.0923119		0.156365	0.28125	0.158204	0.168856	0.11334		0.220318	0.769231	0.406338	0.230916	0.120757		0.133997	0.0383562	0.0922863	0.146007	0.113515		0.11684	0.0383562	0.0640921	0.113434	0.0906152		0.0958529	0.0383562	0.0344539	0.0992564	0.0795501
0.13085	0.666667	0.111875	0.131735	0.0973611		0.156973	0.666667	0.166308	0.159083	0.105685		0.235086	0.666667	0.445111	0.229777	0.122329		0.128838	0.0456989	0.0995305	0.14447	0.109008		0.108989	0.0456989	0.0594758	0.112833	0.0875402		0.103379	0.0456989	0.036539	0.0984999	0.0749427
0.133431	0.272727	0.104295	0.141178	0.104534		0.161568	0.272727	0.158614	0.186574	0.118		0.229597	0.769231	0.433144	0.215303	0.130757		0.124813	0.0410959	0.0974275	0.153687	0.114685		0.111434	0.0410959	0.0750241	0.125675	0.0936717		0.100608	0.0410959	0.0340332	0.106799	0.0811101
0.133416	0.233333	0.111737	0.125314	0.0926267		0.148186	0.233333	0.167932	0.149658	0.107667		0.206488	0.769231	0.418194	0.219032	0.123431		0.124717	0.0433604	0.0935877	0.130306	0.0941316		0.109149	0.0433604	0.0575659	0.115749	0.0893739		0.0994986	0.0433604	0.0365175	0.104737	0.083427
0.126507	0.444444	0.105996	0.134673	0.0937274		0.147039	0.444444	0.155081	0.161621	0.0974121		0.20359	0.769231	0.411212	0.232599	0.110575		0.127275	0.0404313	0.0893758	0.142927	0.0972767		0.105402	0.0404313	0.056932	0.127607	0.0885		0.0938914	0.0404313	0.0348395	0.117027	0.0845611
0.134865	0.166667	0.120044	0.136763	0.101712		0.173706	0.166667	0.166617	0.158483	0.110945		0.241074	0.619048	0.389843	0.227604	0.128039		0.115808	0.0509383	0.0953679	0.135392	0.103954		0.103262	0.0509383	0.0602056	0.120675	0.0916275		0.096434	0.0509383	0.0383957	0.111834	0.0857161
0.132581	0.3	0.112033	0.134839	0.0984658		0.153598	0.3	0.161903	0.157598	0.106184		0.208009	0.833333	0.416624	0.227151	0.120077		0.125793	0.0482574	0.0963403	0.143018	0.10269		0.107993	0.0482574	0.0649184	0.117025	0.0894672		0.0978275	0.0482574	0.0387988	0.0987825	0.0829239
0.131534	0.157895	0.113789	0.126559	0.0925036		0.156474	0.157895	0.156912	0.150548	0.104399		0.221681	0.636364	0.397598	0.213889	0.119927		0.125738	0.0459459	0.0912762	0.129995	0.0992954		0.106305	0.0459459	0.0619893	0.114496	0.0862669		0.0986429	0.0459459	0.0376113	0.101516	0.0780658
0.137887	0.266667	0.119798	0.129708	0.0928671		0.161999	0.266667	0.165374	0.160557	0.103135		0.208389	0.818182	0.357388	0.216201	0.123616		0.122937	0.0483871	0.0927522	0.132829	0.0940425		0.112421	0.0483871	0.0626647	0.118802	0.0883751		0.103835	0.0483871	0.0394611	0.109024	0.0823852
0.137213	0.258065	0.110494	0.13113	0.0979576		0.160902	0.258065	0.167487	0.183685	0.112074		0.24729	0.818182	0.350074	0.213189	0.123195		0.130828	0.0483871	0.0980227	0.148101	0.109803		0.112336	0.0483871	0.0587815	0.112131	0.0890428		0.104265	0.0483871	0.0360963	0.102312	0.083809
0.136931	0.181818	0.122803	0.128396	0.0964392		0.151484	0.181818	0.160988	0.182385	0.102701		0.241802	0.785714	0.400275	0.216388	0.124089		0.121129	0.0514905	0.0915744	0.128396	0.0973386		0.102815	0.0514905	0.0672081	0.1092	0.0847666		0.0955795	0.0514905	0.0368675	0.100369	0.0752839
0.135721	0.233333	0.113004	0.1328	0.0953515		0.158364	0.233333	0.158418	0.175641	0.11187		0.241266	0.769231	0.41302	0.215089	0.124125		0.128117	0.0437158	0.0932065	0.139473	0.104998		0.107395	0.0437158	0.0581895	0.117487	0.0873258		0.0999304	0.0437158	0.0350343	0.103195	0.0804609
0.128199	0.421053	0.113115	0.128107	0.0872696		0.147159	0.421053	0.167582	0.14802	0.0930313		0.212706	0.785714	0.322085	0.216623	0.0983767		0.129347	0.0456989	0.0890785	0.134409	0.0905695		0.108174	0.0456989	0.059912	0.111605	0.0727569		0.0867903	0.0456989	0.0364112	0.103811	0.0670067
0.12802	0.333333	0.121468	0.128546	0.0912798		0.159892	0.333333	0.173591	0.154485	0.101268		0.242194	0.7	0.425955	0.233537	0.12412		0.126007	0.0431267	0.101048	0.140891	0.104487		0.113701	0.0431267	0.064404	0.119129	0.0873479		0.0987889	0.0431267	0.0315215	0.102139	0.0761995
0.12398	0.142857	0.103164	0.124692	0.0901096		0.168282	0.142857	0.146308	0.16739	0.101382		0.232714	0.625	0.382648	0.207378	0.117442		0.113337	0.0486486	0.0874819	0.136161	0.0939677		0.096352	0.0486486	0.0605976	0.112894	0.0836985		0.0896409	0.0486486	0.0333795	0.102087	0.0764286
0.127686	0.241379	0.109287	0.125398	0.0904786		0.145581	0.241379	0.149977	0.167442	0.102131		0.236385	0.75	0.39552	0.218817	0.115367		0.123148	0.0434783	0.0888234	0.137841	0.100624		0.103043	0.0434783	0.0641408	0.11414	0.083868		0.0970335	0.0434783	0.0351665	0.103361	0.0747352
0.12706	0.3	0.108661	0.128714	0.0896886		0.150123	0.3	0.161731	0.164151	0.0997904		0.191401	0.914634	0.286399	0.219657	0.106283		0.127099	0.0402145	0.0973597	0.148792	0.09579		0.107373	0.0402145	0.0602446	0.114759	0.0830579		0.0957634	0.0402145	0.0360593	0.101432	0.0786596
0.138248	0.15	0.112597	0.134771	0.101363		0.163863	0.15	0.161564	0.158675	0.108874		0.221329	0.666667	0.415179	0.231046	0.127276		0.128484	0.0486486	0.0956815	0.133534	0.106069		0.110869	0.0486486	0.0628925	0.118752	0.0962576		0.103157	0.0486486	0.0395921	0.107975	0.0881653
0.134495	0.352941	0.118863	0.138315	0.0961874		0.158893	0.352941	0.17137	0.166497	0.109214		0.250531	0.764706	0.436117	0.228914	0.127512		0.125174	0.0510753	0.0957261	0.12513	0.0989392		0.111764	0.0510753	0.065682	0.111503	0.0875943		0.104181	0.0510753	0.0409447	0.104421	0.0808541
0.135522	0.275862	0.120881	0.136174	0.101177		0.162209	0.275862	0.167573	0.160775	0.111749		0.237885	0.769231	0.42694	0.229746	0.128411		0.128889	0.0486486	0.100587	0.14208	0.105598		0.112451	0.0486486	0.0637257	0.117403	0.091581		0.107315	0.0486486	0.0397147	0.100285	0.0790671
0.132742	0.25	0.120795	0.134616	0.0967119		0.158941	0.25	0.162278	0.161475	0.105461		0.226254	0.684211	0.39631	0.218554	0.118785		0.119349	0.0510753	0.0944662	0.131724	0.0973905		0.106957	0.0510753	0.0644705	0.115504	0.0896561		0.10023	0.0510753	0.0414088	0.107546	0.0821664
0.129021	0.2	0.107047	0.13106	0.0954554		0.149728	0.2	0.153738	0.151374	0.104883		0.204744	0.75	0.41538	0.212744	0.117275		0.12518	0.0433604	0.0951219	0.138614	0.101956		0.107772	0.0433604	0.061729	0.121243	0.0895601		0.0995808	0.0433604	0.0326605	0.105921	0.0841231
0.131042	0.222222	0.105141	0.132864	0.0926572		0.152869	0.222222	0.15467	0.163482	0.100982		0.228208	0.818182	0.420411	0.211197	0.117647		0.127222	0.0458221	0.0950168	0.145912	0.102907		0.109325	0.0458221	0.0571592	0.118811	0.0847665		0.102692	0.0458221	0.0359891	0.106265	0.0754255
0.131094	0.625	0.119425	0.132873	0.0993238		0.158004	0.625	0.166032	0.15934	0.110194		0.230169	0.625	0.4045	0.214689	0.117918		0.119745	0.0485175	0.0958114	0.135066	0.102344		0.107495	0.0485175	0.0623401	0.110753	0.086224		0.100031	0.0485175	0.0394163	0.102379	0.0790871
0.135636	0.181818	0.106723	0.144942	0.0949682		0.171359	0.181818	0.15684	0.175387	0.0979636		0.227923	0.666667	0.34308	0.217266	0.107445		0.119483	0.0485175	0.0962214	0.148863	0.0960608		0.0989761	0.0485175	0.061569	0.124542	0.0806558		0.0879421	0.0485175	0.03951	0.115274	0.0762667
0.133386	0.166667	0.118308	0.126888	0.0939534		0.154314	0.166667	0.164857	0.1415	0.0982588		0.213005	0.375	0.407247	0.216391	0.116799		0.129107	0.0456989	0.0947716	0.127263	0.0963954		0.107706	0.0456989	0.0629104	0.114755	0.0907947		0.0978225	0.0456989	0.0387627	0.103351	0.0832567
0.129758	0.190476	0.110593	0.12913	0.0915114		0.153607	0.190476	0.166338	0.15599	0.103664		0.243146	0.652174	0.438016	0.22729	0.120934		0.12747	0.0433604	0.0977427	0.14483	0.108225		0.11404	0.0433604	0.0668794	0.118102	0.0820587		0.098152	0.0433604	0.0347254	0.101574	0.0704245
0.138074	0.2	0.12055	0.133519	0.0991269		0.172534	0.2	0.16079	0.156211	0.105757		0.223866	0.714286	0.404321	0.21782	0.125131		0.130764	0.0460705	0.0899236	0.140217	0.103036		0.110368	0.0460705	0.0656173	0.113837	0.0939764		0.102539	0.0460705	0.0359441	0.102201	0.0897363
0.138214	0.272727	0.117207	0.11574	0.0992064		0.164563	0.272727	0.176319	0.148044	0.11566		0.210005	0.902439	0.392994	0.229713	0.134149		0.129382	0.0483871	0.0949166	0.125576	0.105532		0.113807	0.0483871	0.061807	0.102291	0.0912707		0.106365	0.0483871	0.0371048	0.0932424	0.0833374
0.125489	0.333333	0.107809	0.119752	0.0880139		0.155598	0.333333	0.159012	0.164948	0.101955		0.241173	0.6875	0.349444	0.209796	0.117746		0.115944	0.0459459	0.0920663	0.121631	0.0926783		0.100632	0.0459459	0.0605599	0.111064	0.0839241		0.0939117	0.0459459	0.0361514	0.0972146	0.0777298
0.133482	0.3125	0.117764	0.130158	0.0947332		0.15303	0.3125	0.166013	0.171616	0.110067		0.206485	0.647059	0.416394	0.217279	0.125601		0.131479	0.0487805	0.09603	0.136232	0.100478		0.112516	0.0487805	0.061376	0.120528	0.0862138		0.104257	0.0487805	0.0380601	0.107258	0.0804356
0.126832	0.166667	0.104809	0.126156	0.090405		0.146496	0.166667	0.161046	0.150821	0.0924717		0.212296	0.647059	0.405562	0.203422	0.106875		0.117902	0.0485175	0.0961397	0.134491	0.0937877		0.104324	0.0485175	0.058154	0.114883	0.079311		0.0946143	0.0485175	0.0367509	0.0964744	0.0695955
0.132199	0.0625	0.104723	0.130915	0.0932023		0.160282	0.0625	0.167521	0.15801	0.101537		0.220296	0.571429	0.390364	0.215533	0.122306		0.12891	0.0430108	0.0934038	0.146581	0.101666		0.115545	0.0430108	0.0651542	0.11669	0.0856239		0.102808	0.0430108	0.0341569	0.100698	0.0759813
0.132701	0.4	0.108765	0.132504	0.0960696		0.155473	0.4	0.161944	0.162855	0.105877		0.20686	0.8	0.378547	0.217498	0.118621		0.12211	0.0482574	0.0928151	0.139646	0.0988761		0.111892	0.0482574	0.0589052	0.117741	0.0904472		0.104363	0.0482574	0.0362694	0.108031	0.0843749
0.129751	0.125	0.116835	0.131874	0.0972476		0.155839	0.125	0.163043	0.171533	0.109038		0.226835	0.769231	0.395864	0.22605	0.115529		0.123393	0.0438356	0.0950576	0.143015	0.105173		0.104158	0.0438356	0.0628143	0.115488	0.0875499		0.0966976	0.0438356	0.0380016	0.100891	0.0767795
0.134587	0.142857	0.117834	0.123282	0.0912274		0.152502	0.142857	0.15945	0.165801	0.112447		0.238009	0.769231	0.403081	0.227479	0.131029		0.129935	0.0409836	0.0961189	0.147126	0.102256		0.110645	0.0409836	0.0619374	0.114378	0.0876318		0.101572	0.0409836	0.0377488	0.0990667	0.0789343
0.133965	0.157895	0.113045	0.125273	0.0973578		0.15586	0.157895	0.165333	0.138565	0.100689		0.204463	0.619048	0.360036	0.1994	0.124535		0.12193	0.0481283	0.0913446	0.130213	0.0978811		0.108376	0.0481283	0.0620084	0.113914	0.0945017		0.100548	0.0481283	0.0380773	0.103046	0.0867769
0.131011	0.125	0.117596	0.123744	0.092929		0.150694	0.125	0.163504	0.154236	0.101063		0.23349	0.583333	0.387827	0.215603	0.120835		0.124304	0.0508021	0.0868314	0.131348	0.094698		0.104247	0.0508021	0.0659945	0.113566	0.0848405		0.0956398	0.0508021	0.0360353	0.0969347	0.0747279
0.134626	0.157895	0.120564	0.1352	0.0991969		0.161582	0.157895	0.164921	0.162671	0.110072		0.24599	0.872093	0.430131	0.232325	0.122012		0.125149	0.0461957	0.0965479	0.134418	0.102718		0.108037	0.0461957	0.0625707	0.11354	0.0874284		0.100546	0.0461957	0.0378372	0.106974	0.080644
0.137699	0.15	0.115688	0.130663	0.0950187		0.160707	0.15	0.168073	0.179645	0.110292		0.220621	0.883721	0.43	0.220721	0.123081		0.127861	0.0461957	0.0930915	0.139197	0.103008		0.110687	0.0461957	0.0623895	0.116897	0.0882127		0.103152	0.0461957	0.0390624	0.10843	0.0811898
0.138549	0.275862	0.114636	0.129571	0.0903816		0.171608	0.275862	0.156144	0.158818	0.0951784		0.222419	0.846154	0.355271	0.22742	0.111872		0.121925	0.0456989	0.0928885	0.132668	0.0908591		0.102739	0.0456989	0.0644758	0.118313	0.084029		0.0931291	0.0456989	0.0351516	0.108008	0.0797538
0.129832	0.3125	0.120843	0.12347	0.0878332		0.152895	0.3125	0.173408	0.148795	0.102527		0.222568	0.736842	0.401602	0.224895	0.12566		0.127084	0.0483871	0.0867856	0.125571	0.0919184		0.108954	0.0483871	0.0582181	0.110578	0.0819327		0.100881	0.0483871	0.0353834	0.0998051	0.074069
0.13309	0.375	0.108305	0.136955	0.0961201		0.155341	0.375	0.159962	0.174877	0.111023		0.238982	0.6875	0.417521	0.221876	0.120766		0.127203	0.0461957	0.0963121	0.149933	0.104143		0.108522	0.0461957	0.0678594	0.126321	0.0870513		0.100559	0.0461957	0.0369982	0.104846	0.0778085
0.131865	0.190476	0.113116	0.132308	0.0946788		0.162714	0.190476	0.149933	0.161332	0.111145		0.236807	0.652174	0.363761	0.196373	0.117531		0.1245	0.0407609	0.0916404	0.139907	0.0970372		0.103051	0.0407609	0.0647846	0.119436	0.0891872		0.0922715	0.0407609	0.0359203	0.101275	0.0836634
0.134879	0.15	0.107686	0.132415	0.0988853		0.157319	0.15	0.159189	0.15447	0.109835		0.205925	0.666667	0.417121	0.203852	0.118808		0.128008	0.0460705	0.0990512	0.134833	0.106397		0.109163	0.0460705	0.0694747	0.1141	0.0869084		0.103854	0.0460705	0.0391333	0.0962119	0.0789511
0.130504	0.25	0.108285	0.129374	0.0943504		0.149708	0.25	0.159608	0.150699	0.10466		0.219779	0.769231	0.36416	0.204098	0.118325		0.124003	0.0483871	0.0970983	0.134419	0.096651		0.106807	0.0483871	0.0603631	0.112512	0.0840513		0.098715	0.0483871	0.037966	0.101282	0.0763572
0.132338	0.296296	0.114136	0.135374	0.0849609		0.150832	0.296296	0.172257	0.169883	0.0919934		0.200992	0.901235	0.322156	0.201824	0.105495		0.126756	0.0426667	0.0995618	0.160721	0.0935274		0.112494	0.0426667	0.0606099	0.119783	0.0798448		0.104611	0.0426667	0.036775	0.111383	0.0731147
0.135325	0.181818	0.114799	0.136577	0.0950436		0.160186	0.181818	0.155772	0.178563	0.106128		0.243904	0.769231	0.409963	0.218204	0.124591		0.127119	0.0463215	0.0948546	0.137438	0.100644		0.109204	0.0463215	0.0599189	0.122123	0.0849718		0.101386	0.0463215	0.0365567	0.108454	0.0765165
0.135583	0.625	0.122254	0.130182	0.0977835		0.16105	0.625	0.165182	0.154978	0.109437		0.25207	0.625	0.41735	0.225334	0.127447		0.129227	0.0485175	0.095434	0.130182	0.101547		0.110914	0.0485175	0.0612223	0.112692	0.0925761		0.102924	0.0485175	0.0381222	0.10179	0.0858766
0.13564	0.421053	0.116247	0.127739	0.0917682		0.154632	0.421053	0.163443	0.170122	0.1098		0.22361	0.75	0.39022	0.225403	0.1188		0.129972	0.0460705	0.0925327	0.140969	0.100925		0.110351	0.0460705	0.0584442	0.114567	0.0866019		0.100316	0.0460705	0.0364836	0.102016	0.0781273
0.122674	0.25	0.109734	0.136918	0.09532		0.155708	0.25	0.150436	0.173537	0.1052		0.246968	0.785714	0.289615	0.213875	0.115476		0.104133	0.0482574	0.0971226	0.128206	0.0961414		0.0942443	0.0482574	0.0599444	0.112948	0.0875912		0.0862563	0.0482574	0.0343366	0.104437	0.0836928
0.132387	0.266667	0.122047	0.133776	0.0983233		0.158945	0.266667	0.172124	0.161472	0.11246		0.239924	0.769231	0.421538	0.220687	0.119493		0.121844	0.0510753	0.0982819	0.127307	0.0994924		0.108562	0.0510753	0.0633401	0.115275	0.09171		0.102008	0.0510753	0.0396203	0.107057	0.0835589
0.128795	0.173913	0.105992	0.127407	0.0901658		0.151963	0.173913	0.160765	0.151859	0.0989503		0.233536	0.684211	0.349643	0.209959	0.115889		0.122904	0.0459459	0.095216	0.133691	0.09451		0.105908	0.0459459	0.0616992	0.112875	0.0867521		0.0984797	0.0459459	0.0386767	0.103217	0.0799348
0.131032	0.190476	0.114726	0.127208	0.096909		0.162212	0.190476	0.166177	0.177081	0.106594		0.225336	0.65	0.371644	0.225363	0.11691		0.123589	0.0483871	0.0921275	0.142002	0.100156		0.106749	0.0483871	0.0706283	0.109556	0.0829893		0.0951419	0.0483871	0.0395284	0.0970966	0.0741845
0.131698	0.259259	0.118554	0.145403	0.096043		0.156026	0.259259	0.172008	0.170971	0.102458		0.20375	0.891566	0.428816	0.225421	0.123858		0.127862	0.0454545	0.0989778	0.15301	0.101551		0.110075	0.0454545	0.0660589	0.132641	0.0876883		0.104644	0.0454545	0.0343195	0.115943	0.0791357
0.133321	0.111111	0.11047	0.120312	0.0943111		0.155119	0.111111	0.158072	0.149886	0.102794		0.211339	0.636364	0.386818	0.223317	0.115909		0.128916	0.0433604	0.0924914	0.128186	0.099189		0.109299	0.0433604	0.053645	0.109707	0.0862292		0.10097	0.0433604	0.0316038	0.0992149	0.0818505
0.137721	0.25	0.105291	0.141524	0.105321		0.162419	0.25	0.161794	0.18564	0.11333		0.234173	0.833333	0.447026	0.203173	0.126369		0.127975	0.0435967	0.0958064	0.150239	0.109799		0.108171	0.0435967	0.0656502	0.116805	0.0921835		0.0997807	0.0435967	0.0344505	0.100073	0.0844527
0.131323	0.181818	0.113533	0.12336	0.0905062		0.156648	0.181818	0.154182	0.159516	0.108634		0.243088	0.625	0.404677	0.230461	0.119858		0.124318	0.0435967	0.090185	0.133439	0.101626		0.106531	0.0435967	0.0594372	0.114184	0.0854277		0.0982007	0.0435967	0.0356944	0.103506	0.0775113
0.131758	0.333333	0.114271	0.132003	0.0894792		0.150357	0.333333	0.158582	0.164425	0.106304		0.222846	0.684211	0.400554	0.218993	0.121249		0.125442	0.0460705	0.0908667	0.143196	0.0979877		0.105226	0.0460705	0.0613712	0.118716	0.0827004		0.0973696	0.0460705	0.0382053	0.101995	0.0729372
0.137021	0.15	0.118008	0.129432	0.0956064		0.15701	0.15	0.163231	0.157078	0.10658		0.205862	0.625	0.403877	0.228556	0.125179		0.130667	0.0486486	0.0947632	0.130764	0.0964028		0.108411	0.0486486	0.0642829	0.116402	0.0870077		0.0988506	0.0486486	0.0394235	0.10436	0.0777322
0.126313	0.4	0.116133	0.128545	0.0878471		0.16393	0.4	0.158478	0.148146	0.0936691		0.235189	0.727273	0.351955	0.241505	0.112308		0.123532	0.0452128	0.0969383	0.130451	0.0935868		0.105909	0.0452128	0.0601133	0.116136	0.0844889		0.097643	0.0452128	0.0378012	0.104381	0.0791335
0.136491	0.275862	0.113168	0.129562	0.103019		0.16249	0.275862	0.167466	0.164314	0.109102		0.227889	0.833333	0.344399	0.216941	0.126556		0.122161	0.0505319	0.0975673	0.123521	0.105324		0.108719	0.0505319	0.0627198	0.110407	0.0943367		0.101483	0.0505319	0.0391284	0.100891	0.0863146
0.133726	0.15	0.117944	0.128992	0.0905394		0.177155	0.15	0.166439	0.162897	0.0978247		0.234617	0.666667	0.373152	0.233261	0.110301		0.119419	0.0483871	0.100428	0.137473	0.0943005		0.101868	0.0483871	0.0701198	0.121978	0.0841132		0.0931224	0.0483871	0.0379746	0.106223	0.0774476
0.139245	0.4	0.11845	0.137795	0.102518		0.167387	0.4	0.173175	0.159686	0.112529		0.244367	0.722222	0.439693	0.236302	0.130033		0.132657	0.0483871	0.101338	0.13987	0.105339		0.114133	0.0483871	0.064225	0.122983	0.0912047		0.105413	0.0483871	0.0394283	0.107075	0.0816897
0.136782	0.125	0.120375	0.132912	0.0971986		0.160316	0.125	0.161515	0.178268	0.120059		0.241906	0.769231	0.401258	0.229615	0.131311		0.129381	0.0463215	0.09466	0.133213	0.100802		0.11107	0.0463215	0.0646969	0.114573	0.0902973		0.103774	0.0463215	0.0417126	0.103178	0.0820188
0.124984	0.25	0.0999443	0.120173	0.0873616		0.14486	0.25	0.145218	0.148516	0.0956751		0.19104	0.625	0.316968	0.215778	0.112027		0.121695	0.0458221	0.0789886	0.132234	0.0975464		0.103544	0.0458221	0.0561223	0.111679	0.078043		0.0956788	0.0458221	0.0349139	0.0991688	0.0725348
0.125067	0.25	0.104155	0.133065	0.0953986		0.152899	0.25	0.160634	0.167526	0.106117		0.19562	0.818182	0.424311	0.204105	0.117615		0.121096	0.0409836	0.091009	0.152938	0.100252		0.10329	0.0409836	0.065366	0.11658	0.0860556		0.0988616	0.0409836	0.0355675	0.103809	0.0786358
0.133105	0.166667	0.117469	0.132837	0.0988573		0.151453	0.166667	0.162746	0.14695	0.103418		0.218416	0.666667	0.376803	0.210921	0.119589		0.133141	0.0456989	0.0991449	0.140364	0.102787		0.110805	0.0456989	0.0635945	0.11837	0.0902746		0.0996086	0.0456989	0.0379562	0.106947	0.0825296
0.133335	0.266667	0.119859	0.135723	0.0988709		0.156334	0.266667	0.160951	0.15854	0.107945		0.215619	0.769231	0.410591	0.214962	0.121549		0.127258	0.0486486	0.0947123	0.137922	0.101504		0.109743	0.0486486	0.0661532	0.119063	0.0886974		0.104214	0.0486486	0.0370842	0.104527	0.0839225
0.128451	0.25	0.116949	0.128528	0.0923667		0.15131	0.25	0.151139	0.180367	0.102215		0.224091	0.769231	0.397999	0.207125	0.114442		0.12186	0.0461957	0.0899534	0.134626	0.0962855		0.100462	0.0461957	0.0633129	0.117386	0.0829755		0.0891636	0.0461957	0.0340509	0.0991126	0.0758367
0.132856	0.190476	0.106006	0.133556	0.0933548		0.154956	0.190476	0.174676	0.165701	0.102803		0.220716	0.666667	0.456289	0.218455	0.121212		0.12873	0.0431267	0.103873	0.143527	0.0998304		0.110179	0.0431267	0.0549294	0.121796	0.0850177		0.102252	0.0431267	0.0312199	0.110187	0.0802209
0.137265	0.181818	0.122243	0.129599	0.100009		0.16458	0.181818	0.164155	0.167879	0.11349		0.238101	0.666667	0.418954	0.211756	0.128159		0.125402	0.0486486	0.0964159	0.124096	0.10608		0.110055	0.0486486	0.063176	0.110281	0.0951439		0.103262	0.0486486	0.039685	0.0996937	0.0870634
0.127446	0.241379	0.112077	0.129236	0.088325		0.150307	0.241379	0.150821	0.157503	0.107568		0.241043	0.75	0.402181	0.210782	0.116144		0.124029	0.0435967	0.0956753	0.135709	0.100404		0.0994821	0.0435967	0.0593782	0.111322	0.0828064		0.0919428	0.0435967	0.0320655	0.0967958	0.0764683
0.133098	0.333333	0.117708	0.132344	0.0998509		0.16054	0.333333	0.165764	0.158258	0.109317		0.233705	0.764706	0.417987	0.244673	0.123303		0.126951	0.0460705	0.096056	0.136684	0.104523		0.109378	0.0460705	0.0683732	0.121126	0.0936306		0.104618	0.0460705	0.0478085	0.107508	0.0856748
0.140551	0.258065	0.111686	0.138118	0.10569		0.159505	0.258065	0.16728	0.180049	0.108708		0.206086	0.769231	0.419206	0.203831	0.118762		0.131553	0.0437158	0.098001	0.141789	0.106104		0.114498	0.0437158	0.0625281	0.11808	0.0902251		0.105898	0.0437158	0.040496	0.10716	0.0847728
0.124913	0.157895	0.103365	0.125562	0.0856368		0.148815	0.157895	0.157561	0.15332	0.0957935		0.218982	0.611111	0.372398	0.219521	0.117776		0.122733	0.0430108	0.0912388	0.138225	0.0976114		0.10423	0.0430108	0.0595045	0.119	0.0809255		0.0986796	0.0430108	0.0313034	0.104218	0.0750227
0.12849	0.275862	0.114545	0.120542	0.0815444		0.151055	0.275862	0.159662	0.144727	0.0867674		0.195719	0.914634	0.325965	0.216748	0.0933258		0.128544	0.0427807	0.0939019	0.13068	0.0879369		0.105519	0.0427807	0.0620611	0.107708	0.0716009		0.0893654	0.0427807	0.0357661	0.0958727	0.0666599
0.137237	0.157895	0.11412	0.140324	0.101994		0.159924	0.157895	0.169229	0.160306	0.111562		0.204511	0.375	0.426836	0.21792	0.123975		0.125881	0.0509383	0.0936968	0.137562	0.103808		0.113548	0.0509383	0.0648696	0.123786	0.0902688		0.105075	0.0509383	0.0405631	0.108618	0.0798766
0.123628	0.363636	0.106255	0.140181	0.0905126		0.166359	0.363636	0.164935	0.173135	0.0961929		0.232072	0.853933	0.418202	0.219692	0.107914		0.115011	0.0434783	0.0995878	0.14152	0.0940032		0.0994727	0.0434783	0.0684208	0.127781	0.0846412		0.0926702	0.0434783	0.0363436	0.112785	0.0795443
0.128041	0.25	0.114199	0.129189	0.087716		0.147114	0.25	0.172483	0.167322	0.101263		0.233202	0.769231	0.37458	0.214607	0.114881		0.120186	0.0485175	0.0988284	0.133849	0.093556		0.106335	0.0485175	0.0599442	0.11922	0.0804347		0.0942674	0.0485175	0.0366997	0.105925	0.0725429
0.136896	0.111111	0.119369	0.141681	0.0997107		0.159616	0.111111	0.166937	0.165757	0.112301		0.21902	0.882353	0.415906	0.238535	0.128854		0.123444	0.0487805	0.0953725	0.132323	0.101661		0.112537	0.0487805	0.0615471	0.121559	0.090755		0.104511	0.0487805	0.0385724	0.112597	0.0838842
0.133969	0.15	0.115321	0.132108	0.0933355		0.158617	0.15	0.15921	0.171623	0.106793		0.245282	0.875	0.416763	0.230865	0.122017		0.126668	0.0463215	0.095275	0.138341	0.102088		0.107805	0.0463215	0.0665617	0.121523	0.0875024		0.102419	0.0463215	0.0370664	0.105339	0.0785087
0.132089	0.266667	0.112498	0.139113	0.0974151		0.1564	0.266667	0.168122	0.171899	0.105141		0.234395	0.785714	0.41827	0.213889	0.11845		0.118223	0.0459459	0.0964596	0.13307	0.0983043		0.106116	0.0459459	0.0620492	0.117591	0.0848841		0.0987989	0.0459459	0.0387452	0.110149	0.0805696
0.127886	0.285714	0.116115	0.127495	0.0921903		0.153139	0.285714	0.158231	0.144615	0.101661		0.226951	0.666667	0.390541	0.205746	0.11657		0.12104	0.0460705	0.0910094	0.129614	0.093679		0.102522	0.0460705	0.0599648	0.116707	0.0814894		0.0945242	0.0460705	0.0321326	0.103579	0.0768544
0.131756	0.241379	0.111418	0.126286	0.0984866		0.155206	0.241379	0.15759	0.152044	0.108518		0.246528	0.769231	0.386831	0.218831	0.121091		0.125932	0.0485175	0.0919793	0.128484	0.101543		0.109475	0.0485175	0.0618435	0.107855	0.0864276		0.101679	0.0485175	0.038697	0.099333	0.0805093
0.138987	0.3	0.113153	0.136552	0.0977668		0.159627	0.3	0.168061	0.164496	0.102454		0.211781	0.833333	0.426132	0.222242	0.118105		0.132751	0.0458221	0.0995423	0.142609	0.101932		0.114017	0.0458221	0.0638979	0.124313	0.0880797		0.102939	0.0458221	0.0402421	0.111604	0.0818298
0.127965	0.3	0.116915	0.130644	0.0902441		0.17458	0.3	0.1651	0.177804	0.0982732		0.270859	0.833333	0.364604	0.235772	0.114054		0.114285	0.0483871	0.112449	0.145296	0.0982732		0.0983665	0.0483871	0.0685194	0.115624	0.0872897		0.0908969	0.0483871	0.0339229	0.103889	0.0802827
0.135855	0.272727	0.108424	0.140362	0.104736		0.161097	0.272727	0.163703	0.17632	0.114793		0.213996	0.769231	0.367882	0.217448	0.127368		0.129612	0.0460705	0.0979216	0.147951	0.108825		0.108404	0.0460705	0.068962	0.122724	0.0951663		0.100231	0.0460705	0.0379764	0.103669	0.0865127
0.130342	0.15	0.111703	0.136619	0.0936163		0.152512	0.15	0.163183	0.175198	0.107286		0.216283	0.652174	0.398449	0.225727	0.118231		0.124982	0.0460705	0.0899655	0.142205	0.0989265		0.10774	0.0460705	0.0605833	0.121044	0.0858418		0.1002	0.0460705	0.0374171	0.111971	0.080569
0.128697	0.290323	0.125164	0.131252	0.0970501		0.156886	0.290323	0.175437	0.1637	0.104895		0.213581	0.846154	0.342574	0.214328	0.124138		0.126635	0.0481283	0.0959191	0.140397	0.101387		0.106879	0.0481283	0.0638338	0.1164	0.088508		0.0968439	0.0481283	0.0389197	0.104578	0.0810018
0.132636	0.125	0.110706	0.121356	0.0876619		0.150216	0.125	0.16718	0.150913	0.0959112		0.203691	0.636364	0.435555	0.218834	0.119785		0.128114	0.0428954	0.0936548	0.132205	0.096901		0.109617	0.0428954	0.0595995	0.115025	0.0839867		0.100949	0.0428954	0.029979	0.0985489	0.0770245
0.130524	0.625	0.111896	0.126952	0.0954473		0.154327	0.625	0.161774	0.155795	0.103346		0.231114	0.625	0.41712	0.211252	0.123746		0.127447	0.0432432	0.0972078	0.137296	0.106849		0.109161	0.0432432	0.06923	0.117847	0.0904708		0.100912	0.0432432	0.0329997	0.100707	0.0805914
0.128394	0.241379	0.117513	0.126371	0.0916849		0.157796	0.241379	0.160709	0.144	0.102378		0.233477	0.727273	0.344535	0.219005	0.120158		0.121252	0.0508021	0.0920425	0.128149	0.0923606		0.105427	0.0508021	0.0624928	0.114255	0.0882263		0.0952433	0.0508021	0.0359442	0.103056	0.0803023
0.13779	0.310345	0.122682	0.130795	0.101619		0.164281	0.310345	0.169518	0.161827	0.110265		0.229765	0.846154	0.44502	0.222391	0.12887		0.131353	0.0455764	0.0940176	0.133305	0.106207		0.11299	0.0455764	0.0628073	0.115495	0.0944636		0.104965	0.0455764	0.0386988	0.109228	0.0880803
0.133467	0.375	0.116182	0.123759	0.0927226		0.15617	0.375	0.158907	0.148201	0.102579		0.206055	0.733333	0.375076	0.228481	0.120422		0.123732	0.0482574	0.0903644	0.128963	0.0946448		0.107782	0.0482574	0.0624757	0.11228	0.0857555		0.0976682	0.0482574	0.0397712	0.0991064	0.0774361
0.124804	0.2	0.103487	0.133878	0.0899029		0.170265	0.2	0.151728	0.184242	0.0993832		0.237959	0.666667	0.341897	0.228957	0.107958		0.11628	0.0459459	0.0925816	0.146463	0.0976261		0.0996605	0.0459459	0.0582703	0.110876	0.0846304		0.0925637	0.0459459	0.0366011	0.102372	0.0791953
0.13021	0.125	0.10623	0.12553	0.0883206		0.162926	0.125	0.16179	0.158492	0.100879		0.217427	0.571429	0.415788	0.22155	0.119482		0.127113	0.0434783	0.0933832	0.135099	0.100879		0.10682	0.0434783	0.0627256	0.114285	0.0857284		0.0989685	0.0434783	0.0368371	0.0989403	0.0766002
0.128657	0.142857	0.10263	0.132598	0.0963947		0.151146	0.142857	0.164523	0.161617	0.104261		0.216635	0.652174	0.405066	0.198377	0.1123		0.126842	0.0406504	0.0950367	0.145908	0.102436		0.102135	0.0406504	0.0632498	0.115917	0.0830028		0.0911673	0.0406504	0.0315551	0.105134	0.0794795
0.129354	0.15	0.107064	0.137684	0.100965		0.148376	0.15	0.159328	0.170313	0.108284		0.189601	0.333333	0.375261	0.203393	0.120157		0.128055	0.0435967	0.0949641	0.149789	0.105318		0.110275	0.0435967	0.0647802	0.126764	0.0908977		0.104683	0.0435967	0.0421782	0.116547	0.0835549
0.138017	0.241379	0.120473	0.132771	0.104798		0.161648	0.241379	0.172986	0.184288	0.110553		0.234522	0.769231	0.432694	0.210005	0.131941		0.126846	0.0512129	0.0983149	0.12928	0.105625		0.112669	0.0512129	0.0629224	0.110768	0.092121		0.105197	0.0512129	0.0390624	0.103055	0.083109
0.133514	0.352941	0.126975	0.135463	0.0987408		0.163678	0.352941	0.175181	0.170939	0.112931		0.220309	0.722222	0.421061	0.237206	0.124149		0.122492	0.0513514	0.0985769	0.135401	0.100389		0.108175	0.0513514	0.067189	0.115623	0.0859796		0.101001	0.0513514	0.0428131	0.107434	0.076677
0.128879	0.25	0.104821	0.120925	0.0873961		0.153995	0.25	0.15571	0.157417	0.094374		0.192022	0.885057	0.356622	0.212388	0.109927		0.125604	0.0408719	0.0933554	0.126152	0.0923423		0.105132	0.0408719	0.0639873	0.111084	0.0855116		0.0970738	0.0408719	0.0336131	0.0984886	0.0800543
0.13722	0.357143	0.122937	0.139484	0.0954587		0.160996	0.357143	0.164329	0.159804	0.109845		0.243175	0.7	0.396058	0.218124	0.127284		0.124877	0.0483871	0.0937582	0.140769	0.0967518		0.107303	0.0483871	0.0622811	0.123826	0.0921475		0.1003	0.0483871	0.0392166	0.113582	0.0836288
0.131726	0.272727	0.114182	0.12623	0.0903222		0.154854	0.272727	0.172194	0.144768	0.0979647		0.205373	0.769231	0.396054	0.219194	0.121931		0.125413	0.0458221	0.0962224	0.133062	0.0959041		0.107695	0.0458221	0.0571987	0.113863	0.0842456		0.0993726	0.0458221	0.034742	0.105522	0.0782049
0.126293	0.142857	0.105838	0.128881	0.0934275		0.147553	0.142857	0.147283	0.164267	0.104093		0.222918	0.625	0.390013	0.220322	0.117632		0.124005	0.0456989	0.0914268	0.138852	0.0995949		0.102085	0.0456989	0.0598393	0.113014	0.0862611		0.0920917	0.0456989	0.0317384	0.0972486	0.0797079
0.132597	0.181818	0.112774	0.138608	0.09477		0.161106	0.181818	0.158531	0.150988	0.103921		0.243205	0.705882	0.425475	0.220324	0.121601		0.124924	0.0459459	0.0986512	0.143337	0.104071		0.107006	0.0459459	0.0643596	0.121527	0.0852352		0.101566	0.0459459	0.0351109	0.103207	0.0728391
0.127362	0.357143	0.105475	0.132111	0.0903983		0.167799	0.357143	0.155309	0.156745	0.0999869		0.238023	0.705882	0.309973	0.232958	0.117079		0.119198	0.0481283	0.0985731	0.138951	0.0986526		0.10351	0.0481283	0.0693147	0.120654	0.0876794		0.0994471	0.0481283	0.0398703	0.106599	0.0794768
0.136766	0.241379	0.120805	0.134086	0.101286		0.155688	0.241379	0.169572	0.165078	0.104626		0.226142	0.785714	0.434555	0.213672	0.114939		0.12448	0.0486486	0.0966023	0.139069	0.103217		0.109481	0.0486486	0.0614946	0.120092	0.0865714		0.0979627	0.0486486	0.0377495	0.110665	0.081155
0.134449	0.166667	0.117461	0.125268	0.102572		0.157677	0.166667	0.161377	0.159325	0.110833		0.214111	0.872093	0.422463	0.231409	0.128609		0.129077	0.0433604	0.0901311	0.136009	0.108693		0.111655	0.0433604	0.0603124	0.109591	0.0925704		0.104216	0.0433604	0.0386316	0.101901	0.08718
0.130372	0.333333	0.121266	0.135358	0.0953164		0.153155	0.333333	0.165611	0.166489	0.106285		0.219287	0.705882	0.402459	0.220584	0.121665		0.119234	0.0487805	0.0925903	0.139173	0.0983208		0.109201	0.0487805	0.0645346	0.123935	0.0913411		0.101737	0.0487805	0.0414361	0.112346	0.0817461
0.134691	0.15	0.121193	0.132137	0.0985026		0.156798	0.15	0.165392	0.16256	0.108049		0.221987	0.714286	0.392644	0.216781	0.124239		0.134691	0.0487805	0.0961083	0.134976	0.102693		0.110357	0.0487805	0.0636221	0.113232	0.0879225		0.0990659	0.0487805	0.0376521	0.104493	0.0782163
0.129476	0.352941	0.110071	0.132006	0.0890844		0.157254	0.352941	0.15208	0.168861	0.0988132		0.213267	0.75	0.397843	0.215721	0.123955		0.12509	0.0407609	0.088452	0.146636	0.0988132		0.111685	0.0407609	0.0572686	0.113404	0.0871121		0.0975889	0.0407609	0.0358009	0.103193	0.0772863
0.132518	0.272727	0.110917	0.131938	0.0939488		0.158259	0.272727	0.170782	0.158858	0.112846		0.21351	0.769231	0.390546	0.212191	0.128092		0.128923	0.0383562	0.0936897	0.14453	0.10254		0.110115	0.0383562	0.0572146	0.123748	0.0894657		0.104882	0.0383562	0.0349213	0.111603	0.0839615
0.133129	0.2	0.104899	0.130373	0.086576		0.175916	0.352941	0.159159	0.190732	0.0956574		0.234505	0.611111	0.357185	0.218362	0.110455		0.119593	0.043956	0.0968679	0.143358	0.0950289		0.100069	0.043956	0.0681242	0.12238	0.0828695		0.0951228	0.043956	0.0392988	0.105339	0.0730443
0.128107	0.230769	0.108164	0.128835	0.0918119		0.151831	0.230769	0.16521	0.151167	0.0993306		0.231159	0.769231	0.427764	0.208654	0.121599		0.132849	0.0481283	0.101279	0.138935	0.0980011		0.109257	0.0481283	0.06531	0.111657	0.0824862		0.0983184	0.0481283	0.0338235	0.0978262	0.0724541
0.129318	0.225806	0.11423	0.136738	0.0988641		0.156397	0.225806	0.167023	0.166739	0.103409		0.221534	0.818182	0.402424	0.207665	0.11588		0.119571	0.0536193	0.0978255	0.131538	0.0995114		0.109051	0.0536193	0.0623151	0.115328	0.0885371		0.101721	0.0536193	0.0389762	0.107364	0.0823494
0.136073	0.157895	0.118208	0.138024	0.0959241		0.168697	0.157895	0.1595	0.186931	0.109748		0.25215	0.875	0.404751	0.215216	0.125913		0.127648	0.0435967	0.0937458	0.154909	0.105708		0.106626	0.0435967	0.0642948	0.117326	0.0881021		0.0984252	0.0435967	0.0354743	0.100261	0.0802634
0.135411	0.333333	0.122587	0.126445	0.102501		0.162753	0.333333	0.1669	0.152709	0.110599		0.2357	0.684211	0.413991	0.247189	0.123081		0.129247	0.0460705	0.0964193	0.126967	0.104529		0.111441	0.0460705	0.0647588	0.116732	0.0944757		0.103649	0.0460705	0.0403056	0.102072	0.0883901
0.137763	0.357143	0.12384	0.132665	0.104067		0.16281	0.357143	0.171978	0.169006	0.11257		0.248395	0.722222	0.428322	0.219683	0.12741		0.125296	0.0486486	0.0938566	0.126619	0.105267		0.112602	0.0486486	0.0650029	0.112633	0.0940385		0.105206	0.0486486	0.0406986	0.104151	0.0875068
0.131807	0.157895	0.104031	0.127879	0.0966222		0.153174	0.157895	0.156849	0.155275	0.104896		0.220262	0.619048	0.360887	0.211687	0.119652		0.123102	0.0481283	0.0950012	0.132632	0.10114		0.105423	0.0481283	0.0636377	0.112947	0.0856577		0.0971372	0.0481283	0.032991	0.0987017	0.0764644
0.125588	0.181818	0.112082	0.126424	0.0863684		0.143732	0.181818	0.162611	0.145769	0.0969968		0.205054	0.7	0.35975	0.201916	0.109346		0.115072	0.0482574	0.0899337	0.130111	0.0874166		0.10439	0.0482574	0.0622773	0.113261	0.0811378		0.0933414	0.0482574	0.0390424	0.102469	0.0722397
0.131703	0.290323	0.120969	0.136749	0.0971305		0.156788	0.290323	0.163374	0.160706	0.106222		0.227313	0.769231	0.426139	0.224285	0.120572		0.123744	0.0483871	0.0956505	0.139653	0.103708		0.109816	0.0483871	0.0608134	0.122803	0.0853529		0.0980429	0.0483871	0.0374993	0.109378	0.0775042
0.137285	0.142857	0.118387	0.133682	0.0938002		0.160241	0.142857	0.171254	0.176304	0.112426		0.212034	0.625	0.399678	0.192108	0.128635		0.125544	0.0512129	0.100423	0.138955	0.0972814		0.110634	0.0512129	0.0620399	0.114607	0.0882329		0.102638	0.0512129	0.0370475	0.104836	0.0800485
0.135229	0.125	0.117264	0.129653	0.096231		0.157048	0.125	0.163153	0.158033	0.104774		0.20916	0.647059	0.408489	0.224209	0.12648		0.122865	0.0458221	0.0918818	0.137631	0.102158		0.112545	0.0458221	0.062756	0.114913	0.0872504		0.104108	0.0458221	0.0396963	0.109005	0.0811109
0.131859	0.111111	0.109278	0.131903	0.0865579		0.160792	0.111111	0.15291	0.152551	0.0897636		0.221508	0.65	0.393466	0.212121	0.10083		0.116921	0.0458221	0.0956008	0.137596	0.0879455		0.0997883	0.0458221	0.0565019	0.122268	0.081651		0.0896213	0.0458221	0.0355438	0.111204	0.0779891
0.132832	0.352941	0.114674	0.131031	0.0948555		0.156268	0.352941	0.165407	0.163849	0.107232		0.253216	0.705882	0.373635	0.229381	0.128523		0.129319	0.0483871	0.0920336	0.135844	0.099298		0.111148	0.0483871	0.0632263	0.117566	0.0902303		0.103214	0.0483871	0.039372	0.105853	0.0816817
0.130409	0.157895	0.111478	0.123403	0.089745		0.164111	0.157895	0.153092	0.153539	0.108206		0.243041	0.873563	0.378064	0.225452	0.121441		0.124617	0.0460705	0.0824238	0.125273	0.0963491		0.103973	0.0460705	0.0646898	0.11102	0.0838529		0.0965621	0.0460705	0.036157	0.103699	0.0783465
0.127332	0.285714	0.106021	0.124191	0.0912237		0.15063	0.285714	0.145881	0.16089	0.100609		0.21402	0.833333	0.399562	0.218568	0.117864		0.124674	0.0379404	0.0923926	0.152352	0.110992		0.111232	0.0379404	0.0607088	0.110724	0.0838227		0.0983408	0.0379404	0.0423459	0.0997905	0.0790394
0.13386	0.444444	0.110936	0.131707	0.0999715		0.164407	0.444444	0.165768	0.171127	0.1099		0.229833	0.833333	0.370961	0.210381	0.122825		0.120884	0.0481283	0.0973853	0.135423	0.107986		0.106292	0.0481283	0.0642248	0.11423	0.0888509		0.0993287	0.0481283	0.0379492	0.0984775	0.080351
0.131514	0.233333	0.114303	0.12533	0.0914806		0.15049	0.233333	0.164884	0.155885	0.1032		0.235224	0.785714	0.397748	0.20826	0.118405		0.124952	0.0434783	0.0963752	0.132519	0.101343		0.107645	0.0434783	0.0642432	0.114062	0.0847897		0.102056	0.0434783	0.0349707	0.096945	0.0763295
0.132314	0.272727	0.123565	0.134895	0.0953387		0.15583	0.272727	0.173866	0.15996	0.102737		0.227176	0.785714	0.390935	0.223245	0.124395		0.128945	0.0486486	0.0989514	0.137046	0.0967882		0.109019	0.0486486	0.0618423	0.122317	0.0881804		0.0999383	0.0486486	0.0374076	0.10774	0.082035
0.135963	0.375	0.114248	0.139523	0.10284		0.165769	0.375	0.17269	0.171037	0.11385		0.239031	0.705882	0.405441	0.210396	0.130272		0.127209	0.0509383	0.100325	0.135392	0.105601		0.114056	0.0509383	0.0636568	0.115483	0.0912015		0.106069	0.0509383	0.0391355	0.105164	0.0821559
0.136823	0.157895	0.115262	0.137059	0.0912281		0.174254	0.157895	0.157932	0.155864	0.09564		0.230514	0.652174	0.363436	0.204444	0.10908		0.12168	0.0482574	0.098109	0.142986	0.0948189		0.103913	0.0482574	0.0656966	0.125833	0.0875877		0.0956039	0.0482574	0.0359769	0.11269	0.0830432
0.129075	0.3125	0.121768	0.124409	0.0902904		0.157657	0.3125	0.161501	0.179146	0.10663		0.242977	0.722222	0.38584	0.232583	0.118578		0.120827	0.0463215	0.086645	0.126147	0.0942568		0.101127	0.0463215	0.0670346	0.108995	0.0857531		0.095837	0.0463215	0.0372708	0.0941988	0.0772118
0.13047	0.142857	0.116997	0.134053	0.101716		0.151172	0.142857	0.163017	0.189913	0.108715		0.220941	0.785714	0.415866	0.211593	0.120392		0.124425	0.0463215	0.0967966	0.141746	0.105304		0.106998	0.0463215	0.0584686	0.118204	0.0895475		0.0993905	0.0463215	0.0358258	0.104273	0.0835608
0.129698	0.258065	0.109147	0.13524	0.0921799		0.149243	0.258065	0.169547	0.167573	0.104737		0.189922	0.818182	0.359677	0.225861	0.124815		0.127012	0.0407609	0.088105	0.150948	0.104737		0.112563	0.0407609	0.0586914	0.125515	0.0903126		0.10054	0.0407609	0.0345075	0.115065	0.0786904
0.142519	0.125	0.121483	0.141882	0.108658		0.171299	0.125	0.168169	0.174398	0.121058		0.236206	0.769231	0.433844	0.220618	0.134657		0.12763	0.048913	0.096479	0.143449	0.109924		0.112114	0.048913	0.0658249	0.124558	0.0948469		0.108065	0.048913	0.0402695	0.108316	0.0878971
0.135252	0.258065	0.115262	0.137684	0.0952476		0.155225	0.258065	0.177398	0.168285	0.10356		0.220035	0.777778	0.358992	0.203452	0.121707		0.124858	0.0531915	0.100327	0.135396	0.0975877		0.111604	0.0531915	0.0582116	0.12138	0.0898684		0.103904	0.0531915	0.0350312	0.110842	0.0819858
0.119804	0.2	0.103912	0.122305	0.0807255		0.143316	0.2	0.156087	0.15427	0.0862407		0.198222	0.714286	0.368443	0.238013	0.095997		0.126354	0.0403226	0.0967308	0.144335	0.091061		0.102585	0.0403226	0.0600813	0.106933	0.0708859		0.0810723	0.0403226	0.0352306	0.097251	0.0662883
0.126649	0.166667	0.109077	0.125175	0.0874175		0.148311	0.166667	0.1565	0.158611	0.0950601		0.232801	0.636364	0.404144	0.222738	0.112648		0.117014	0.0482574	0.0939213	0.126401	0.0911868		0.104975	0.0482574	0.062754	0.113326	0.0822365		0.0962743	0.0482574	0.0387574	0.103831	0.0740166
0.130666	0.266667	0.113237	0.133	0.0928505		0.157745	0.266667	0.153951	0.154493	0.105311		0.233009	0.818182	0.395584	0.212839	0.121419		0.125536	0.0408719	0.0909273	0.145902	0.105311		0.107421	0.0408719	0.0595566	0.120811	0.0873765		0.0996688	0.0408719	0.037635	0.106619	0.0803783
0.132307	0.111111	0.114734	0.134613	0.0965541		0.153575	0.111111	0.16667	0.152543	0.100838		0.222108	0.695652	0.421657	0.217721	0.111143		0.128505	0.0481283	0.0960885	0.130194	0.0982209		0.11267	0.0481283	0.0628811	0.117898	0.0815654		0.0982111	0.0481283	0.0389666	0.108618	0.0755764
0.132469	0.2	0.104096	0.12374	0.0798718		0.173082	0.2	0.14781	0.149306	0.089659		0.23046	0.636364	0.277653	0.220856	0.103001		0.114709	0.0432432	0.0945043	0.134364	0.0933154		0.0941259	0.0432432	0.0594814	0.109586	0.0768272		0.0860096	0.0432432	0.0375918	0.0992013	0.0687413
0.13759	0.873563	0.115696	0.132653	0.101541		0.156137	0.873563	0.164012	0.181004	0.114943		0.227981	0.873563	0.349354	0.199268	0.129402		0.12661	0.0804878	0.094785	0.134891	0.102111		0.110804	0.0804878	0.0621856	0.11296	0.0884074		0.103241	0.0804878	0.0384256	0.10407	0.0810867
0.133051	0.258065	0.113009	0.133067	0.0952355		0.155367	0.258065	0.158591	0.178602	0.112808		0.239812	0.769231	0.396305	0.208985	0.121922		0.125924	0.0437158	0.095002	0.141995	0.0995684		0.106521	0.0437158	0.0611491	0.116414	0.0850623		0.0982989	0.0437158	0.0362094	0.105654	0.0805501
0.126513	0.275862	0.11888	0.133184	0.0981372		0.158057	0.275862	0.162083	0.161261	0.10587		0.217409	0.833333	0.416661	0.212446	0.119708		0.122324	0.0458221	0.0936331	0.141247	0.105264		0.105209	0.0458221	0.0617181	0.113508	0.0903878		0.100293	0.0458221	0.0372914	0.0994974	0.081293
0.134402	0.241379	0.111068	0.144045	0.0998046		0.155034	0.241379	0.1738	0.192531	0.110456		0.210137	0.785714	0.430035	0.222195	0.117931		0.128696	0.0485175	0.0979629	0.146923	0.105556		0.109902	0.0485175	0.0594376	0.12204	0.092252		0.101796	0.0485175	0.0373987	0.112003	0.0858744
0.130326	0.111111	0.105655	0.132738	0.090396		0.149222	0.111111	0.158144	0.168548	0.10319		0.208336	0.571429	0.385266	0.209329	0.118769		0.124116	0.0408719	0.0938327	0.143685	0.0966312		0.103956	0.0408719	0.0642789	0.126297	0.0833604		0.0959288	0.0408719	0.0348307	0.109031	0.0734268
0.137179	0.142857	0.126102	0.128576	0.0991498		0.167795	0.142857	0.175434	0.151535	0.104816		0.248073	0.615385	0.423822	0.222452	0.129494		0.133165	0.048	0.0950247	0.134284	0.102443		0.11523	0.048	0.0632689	0.108491	0.0926276		0.107359	0.048	0.0383266	0.0983929	0.0852113
0.131149	0.357143	0.111731	0.119082	0.0899827		0.14846	0.357143	0.156553	0.144496	0.10216		0.241242	0.666667	0.40881	0.22865	0.121258		0.122612	0.0482574	0.083188	0.127206	0.0929667		0.103081	0.0482574	0.0658166	0.108753	0.0857185		0.0955265	0.0482574	0.0356846	0.0962872	0.0770356
0.134136	0.25	0.109261	0.138596	0.100625		0.160041	0.25	0.162535	0.163424	0.108122		0.225945	0.833333	0.420095	0.216194	0.126193		0.128216	0.0433604	0.0969584	0.146608	0.105048		0.111479	0.0433604	0.0662274	0.125409	0.0909574		0.103547	0.0433604	0.0345509	0.111437	0.0831146
0.133928	0.142857	0.108799	0.13346	0.0937127		0.151756	0.142857	0.164331	0.176359	0.10905		0.225874	0.64	0.43117	0.207309	0.121396		0.129006	0.0408719	0.101832	0.15374	0.103936		0.114517	0.0408719	0.0655106	0.123535	0.0865039		0.0997664	0.0408719	0.0349029	0.107446	0.0776261
0.136692	0.242424	0.110164	0.133412	0.0935749		0.162328	0.242424	0.162646	0.184618	0.113155		0.242848	0.818182	0.431535	0.218749	0.125803		0.130493	0.0513514	0.0966743	0.143002	0.099734		0.112077	0.0513514	0.0626169	0.114371	0.0866775		0.104039	0.0513514	0.0375883	0.0998698	0.080424
0.13293	0.190476	0.110669	0.138378	0.0919381		0.16341	0.190476	0.168649	0.16425	0.099331		0.227132	0.681818	0.40509	0.206293	0.113104		0.115408	0.0456989	0.102464	0.143501	0.097558		0.102234	0.0456989	0.061704	0.113094	0.0852231		0.0917726	0.0456989	0.0376571	0.107501	0.0788159
0.1336	0.357143	0.111703	0.128938	0.097775		0.153144	0.357143	0.16421	0.147477	0.101278		0.23065	0.722222	0.349602	0.20856	0.121186		0.119411	0.0481283	0.0929216	0.131868	0.0985386		0.106455	0.0481283	0.0620366	0.117082	0.0914626		0.096106	0.0481283	0.0388785	0.106818	0.0865951
0.136647	0.2	0.126049	0.136196	0.106841		0.162268	0.2	0.167937	0.178477	0.115814		0.248162	0.86747	0.418626	0.226433	0.126944		0.125173	0.0512129	0.0972097	0.126258	0.107774		0.112014	0.0512129	0.0670725	0.112426	0.0941683		0.104462	0.0512129	0.0429496	0.10474	0.084772
0.127022	0.444444	0.118383	0.12644	0.0876998		0.153619	0.444444	0.162487	0.148184	0.0950876		0.212412	0.8	0.391055	0.217826	0.120512		0.121472	0.0453333	0.091721	0.134297	0.0950876		0.105781	0.0453333	0.0583806	0.115459	0.0823409		0.0983431	0.0453333	0.0360667	0.103365	0.0758169
0.139871	0.333333	0.123305	0.137936	0.104064		0.160529	0.333333	0.167976	0.168034	0.113063		0.237398	0.684211	0.407085	0.234971	0.125327		0.124638	0.0512129	0.0942258	0.137936	0.104763		0.11299	0.0512129	0.0656871	0.122436	0.0952589		0.105059	0.0512129	0.0423282	0.111984	0.0879991
0.130625	0.142857	0.122458	0.125765	0.0967288		0.168488	0.142857	0.157557	0.150695	0.107757		0.236965	0.65	0.406333	0.200046	0.122262		0.124591	0.048913	0.091553	0.130984	0.0997752		0.104714	0.048913	0.0641387	0.114856	0.0883713		0.0995044	0.048913	0.0352773	0.099369	0.0787416
0.121352	0.25	0.0981474	0.122977	0.0864564		0.144705	0.25	0.141218	0.169054	0.0998979		0.220741	0.727273	0.370245	0.209197	0.113027		0.120333	0.0357143	0.0872481	0.171014	0.100226		0.100442	0.0357143	0.0592339	0.114752	0.0852777		0.0924387	0.0357143	0.0300618	0.102296	0.0793364
0.132864	0.25	0.107435	0.120907	0.0958563		0.15352	0.25	0.170075	0.152706	0.107716		0.197064	0.846154	0.381772	0.235358	0.124508		0.132078	0.0455764	0.0979241	0.133721	0.109283		0.111961	0.0455764	0.0570098	0.112401	0.0903514		0.103417	0.0455764	0.0336755	0.0979623	0.0812368
0.135458	0.233333	0.115255	0.138245	0.099254		0.1552	0.233333	0.159916	0.172671	0.108812		0.212684	0.769231	0.399021	0.21546	0.121942		0.118396	0.0463215	0.0926258	0.141293	0.100318		0.108737	0.0463215	0.0605081	0.11586	0.0843545		0.100826	0.0463215	0.0384424	0.108246	0.0821921
0.135773	0.15	0.12052	0.132686	0.0980417		0.163071	0.15	0.170141	0.185911	0.11394		0.248932	0.869048	0.431223	0.221287	0.127461		0.126065	0.048913	0.0956511	0.138817	0.103607		0.109776	0.048913	0.0618029	0.113843	0.0892269		0.102603	0.048913	0.0376081	0.103094	0.081188
0.108143	0.45	0.0937031	0.129658	0.0691757		0.153684	0.45	0.132557	0.153517	0.0721115		0.215925	0.45	0.271058	0.202179	0.0791034		0.127655	0.040107	0.112888	0.150381	0.0761971		0.0847708	0.040107	0.0760586	0.117604	0.0653906		0.0753371	0.040107	0.0357352	0.104504	0.0564853
0.13364	0.421053	0.120671	0.12809	0.0925412		0.156802	0.421053	0.169643	0.153226	0.100909		0.233308	0.769231	0.397106	0.225817	0.122192		0.127127	0.0505319	0.0974158	0.128466	0.0943172		0.113096	0.0505319	0.0604979	0.115487	0.0876433		0.104945	0.0505319	0.0363534	0.105315	0.0770418
0.132872	0.266667	0.115837	0.128658	0.0906183		0.158106	0.266667	0.170384	0.187691	0.111525		0.250918	0.666667	0.382016	0.212052	0.128241		0.12531	0.0513514	0.0925999	0.130281	0.0924398		0.110038	0.0513514	0.0637757	0.114155	0.0838317		0.103275	0.0513514	0.0394805	0.101953	0.0756453
0.128829	0.206897	0.10929	0.131418	0.089551		0.148483	0.206897	0.156415	0.1686	0.106078		0.197727	0.769231	0.429993	0.206711	0.11382		0.123088	0.0409836	0.0940889	0.139925	0.0950179		0.104575	0.0409836	0.0602991	0.121184	0.0845056		0.0991364	0.0409836	0.0319533	0.106619	0.079363
0.130392	0.357143	0.119577	0.120192	0.0887755		0.171503	0.357143	0.160919	0.155916	0.104388		0.244928	0.705882	0.392426	0.232516	0.118561		0.124133	0.0408719	0.0790769	0.132997	0.0979543		0.103869	0.0408719	0.0608624	0.104678	0.0834483		0.0953286	0.0408719	0.0332544	0.0966134	0.0786086
0.134767	0.2	0.116197	0.138643	0.0995791		0.166601	0.2	0.17196	0.162917	0.106672		0.225039	0.75	0.437784	0.228674	0.129711		0.126077	0.0506667	0.101935	0.143511	0.102406		0.113129	0.0506667	0.0644302	0.123144	0.0916945		0.105198	0.0506667	0.0394347	0.109788	0.0820159
0.128764	0.157895	0.105911	0.13117	0.0959565		0.149447	0.157895	0.16531	0.155042	0.103794		0.197276	0.375	0.401601	0.214132	0.121236		0.127105	0.0406504	0.0964629	0.143246	0.108105		0.108615	0.0406504	0.0613398	0.124008	0.0881219		0.0984846	0.0406504	0.0378254	0.111189	0.0762789
0.138015	0.333333	0.12662	0.136056	0.102956		0.161961	0.333333	0.168229	0.165413	0.113557		0.253825	0.8125	0.423555	0.229091	0.125105		0.125992	0.0536193	0.0959766	0.130628	0.104136		0.11226	0.0536193	0.0665193	0.118461	0.093228		0.104396	0.0536193	0.0422002	0.108208	0.0838394
0.131338	0.333333	0.1087	0.139592	0.0979659		0.148633	0.333333	0.160791	0.175158	0.105246		0.201577	0.705882	0.405713	0.217436	0.11523		0.128445	0.0483871	0.0956062	0.14691	0.104038		0.109499	0.0483871	0.0606495	0.119375	0.0896863		0.0975859	0.0483871	0.0378273	0.107285	0.0806434
0.129536	0.233333	0.112988	0.133664	0.0907417		0.149248	0.233333	0.152495	0.171835	0.0993769		0.226099	0.769231	0.411786	0.213688	0.117932		0.131276	0.0461957	0.09385	0.136034	0.102136		0.104186	0.0461957	0.0588702	0.114821	0.082137		0.0929803	0.0461957	0.0354242	0.10432	0.0729875
0.137551	0.176471	0.113401	0.140317	0.105522		0.160541	0.176471	0.163991	0.171627	0.11584		0.22879	0.733333	0.418875	0.219803	0.127827		0.119053	0.0509383	0.0982899	0.130605	0.108169		0.109808	0.0509383	0.0656522	0.117375	0.0942624		0.102436	0.0509383	0.0420354	0.106959	0.0867245
0.136375	0.142857	0.118372	0.132316	0.100655		0.158821	0.142857	0.165243	0.163339	0.109006		0.214471	0.75	0.415509	0.227585	0.1241		0.127055	0.0434783	0.0905549	0.138072	0.103349		0.10971	0.0434783	0.061331	0.116007	0.0895249		0.102114	0.0434783	0.0385719	0.108477	0.0857638
0.134001	0.375	0.123668	0.138503	0.101823		0.1642	0.375	0.173476	0.163805	0.108811		0.238442	0.736842	0.414964	0.229165	0.130335		0.129845	0.0483871	0.100051	0.138717	0.103173		0.112912	0.0483871	0.0627677	0.12379	0.0907091		0.105459	0.0483871	0.0381176	0.106644	0.0851658
0.132837	0.25	0.122653	0.130469	0.0928201		0.154488	0.25	0.184459	0.160794	0.109273		0.20779	0.846154	0.462189	0.216672	0.1219		0.12373	0.0459459	0.0998829	0.138501	0.0971782		0.107656	0.0459459	0.0597261	0.113589	0.0847359		0.102725	0.0459459	0.0355866	0.101695	0.0749131
0.130009	0.388889	0.115774	0.116732	0.0874615		0.146541	0.388889	0.154289	0.149119	0.0994108		0.251002	0.75	0.391292	0.232973	0.118743		0.117482	0.0432432	0.0905755	0.124696	0.100603		0.0987991	0.0432432	0.060826	0.107872	0.0840079		0.0915766	0.0432432	0.0317278	0.0936611	0.0728614
0.13612	0.25	0.119228	0.134039	0.099818		0.156587	0.25	0.167428	0.162686	0.111555		0.221165	0.833333	0.388215	0.199301	0.12878		0.129534	0.0485175	0.0963247	0.141743	0.104103		0.11307	0.0485175	0.0682397	0.122578	0.0917434		0.104461	0.0485175	0.0368803	0.108076	0.0831444
0.13359	0.266667	0.110544	0.130422	0.0965719		0.156862	0.266667	0.164711	0.163686	0.109174		0.209953	0.75	0.337498	0.210094	0.123958		0.130457	0.0483871	0.0976863	0.1328	0.103089		0.111926	0.0483871	0.0623218	0.11547	0.087906		0.103843	0.0483871	0.0376688	0.102424	0.0806671
0.123162	0.142857	0.113968	0.125975	0.0825326		0.165174	0.142857	0.156861	0.158948	0.0897009		0.254763	0.8	0.340562	0.226473	0.100219		0.107691	0.0406504	0.102859	0.143816	0.0888486		0.0919301	0.0406504	0.0627804	0.118699	0.0801553		0.0845833	0.0406504	0.0319579	0.106506	0.0765764
0.127069	0.210526	0.115294	0.113579	0.091399		0.152543	0.210526	0.163162	0.134734	0.0961598		0.243018	0.684211	0.416506	0.236753	0.117776		0.125829	0.0430108	0.0955455	0.130854	0.104008		0.106597	0.0430108	0.0670234	0.110436	0.0875043		0.101196	0.0430108	0.0374801	0.0936325	0.07566
0.129287	0.25	0.117565	0.126003	0.0968186		0.156541	0.25	0.156188	0.156001	0.102155		0.204401	0.846154	0.4007	0.206562	0.120656		0.115999	0.0482574	0.0941238	0.126003	0.0978216		0.105358	0.0482574	0.0612762	0.107904	0.0858152		0.0967258	0.0482574	0.0387772	0.101873	0.0811792
0.128169	0.272727	0.112795	0.128111	0.0917929		0.157967	0.272727	0.160888	0.1628	0.102106		0.218227	0.785714	0.297499	0.198686	0.114427		0.13509	0.0456989	0.0913475	0.129421	0.0977631		0.102012	0.0456989	0.0660218	0.113507	0.0816781		0.088218	0.0456989	0.0351369	0.0984827	0.0764435
0.137366	0.28125	0.121576	0.134745	0.100894		0.161061	0.28125	0.168045	0.162674	0.114124		0.234489	0.769231	0.432125	0.213059	0.129042		0.122436	0.0460705	0.0930567	0.136277	0.102957		0.110546	0.0460705	0.0632625	0.112592	0.0895942		0.102977	0.0460705	0.0391566	0.106193	0.0838738
0.127325	0.15	0.106107	0.118888	0.0916659		0.147749	0.15	0.153488	0.158743	0.105404		0.240813	0.285714	0.370503	0.220598	0.116109		0.123201	0.0408719	0.0921	0.13283	0.100347		0.111309	0.0408719	0.0641091	0.109683	0.0845875		0.0992622	0.0408719	0.0358669	0.0970262	0.0776936
0.134452	0.25	0.115714	0.140431	0.101324		0.158074	0.25	0.17461	0.167285	0.110513		0.227851	0.785714	0.478887	0.227298	0.125696		0.129249	0.0459459	0.0972626	0.147281	0.107715		0.112857	0.0459459	0.067339	0.126817	0.0902747		0.105065	0.0459459	0.0345421	0.115251	0.0815575
0.137759	0.25	0.115161	0.129961	0.0989634		0.156684	0.25	0.172017	0.176746	0.115062		0.20917	0.846154	0.437864	0.215804	0.124607		0.12835	0.0486486	0.0952948	0.131848	0.104047		0.111742	0.0486486	0.0638312	0.113128	0.0883711		0.101007	0.0486486	0.0399288	0.102472	0.0809843
0.131571	0.227273	0.110966	0.123594	0.0954211		0.159438	0.227273	0.162992	0.150952	0.107305		0.23064	0.65	0.424204	0.236251	0.127345		0.131368	0.0482574	0.096833	0.133409	0.107305		0.110385	0.0482574	0.0601221	0.112714	0.0909179		0.101508	0.0482574	0.0370165	0.101051	0.0782292
0.13566	0.181818	0.11123	0.125322	0.0938841		0.166663	0.181818	0.157531	0.159363	0.101954		0.234131	0.6875	0.375839	0.203278	0.11485		0.115572	0.0509383	0.0921548	0.123661	0.0962284		0.102851	0.0509383	0.056045	0.108348	0.0880349		0.0957199	0.0509383	0.0345998	0.0991354	0.080768
0.133079	0.28125	0.112768	0.135215	0.0997639		0.155833	0.28125	0.155947	0.167268	0.112518		0.212204	0.75	0.398036	0.221513	0.124373		0.128055	0.0461957	0.0956333	0.138376	0.103204		0.108791	0.0461957	0.0624641	0.118271	0.0927821		0.100601	0.0461957	0.0371877	0.104639	0.0843268
0.138085	0.190476	0.123071	0.137937	0.0969306		0.154371	0.190476	0.166264	0.177822	0.113178		0.224298	0.872093	0.420196	0.230426	0.123514		0.12279	0.0463215	0.0946899	0.141572	0.100676		0.113396	0.0463215	0.0641131	0.121597	0.0896793		0.105771	0.0463215	0.0415732	0.112073	0.082294
0.138742	0.233333	0.113691	0.135487	0.105411		0.16062	0.233333	0.168314	0.16145	0.111268		0.238942	0.785714	0.382071	0.212933	0.122472		0.122886	0.0534759	0.0985363	0.128202	0.106455		0.111927	0.0534759	0.0603171	0.112068	0.095645		0.103996	0.0534759	0.0380986	0.1028	0.0899118
0.124043	0.15	0.0955505	0.119762	0.0853558		0.139909	0.15	0.146447	0.151534	0.0914653		0.236375	0.625	0.387242	0.194479	0.111478		0.124593	0.0458221	0.0883591	0.130664	0.0924356		0.0964696	0.0458221	0.0586423	0.114433	0.0817589		0.0858541	0.0458221	0.027562	0.0953751	0.0706941
0.123716	0.275862	0.103534	0.122499	0.0937912		0.174813	0.275862	0.151746	0.167933	0.101637		0.260938	0.818182	0.325286	0.218277	0.116583		0.114483	0.0431267	0.0958104	0.134049	0.0998436		0.0966547	0.0431267	0.0737188	0.112843	0.0908149		0.0891211	0.0431267	0.031428	0.0996637	0.0816714
0.131192	0.285714	0.108562	0.131183	0.0911916		0.155777	0.285714	0.165418	0.156262	0.098874		0.209567	0.7	0.434933	0.209708	0.118993		0.127824	0.0431267	0.0921083	0.146429	0.103016		0.108852	0.0431267	0.0570192	0.115072	0.0863469		0.102519	0.0431267	0.0352849	0.104483	0.0767043
0.136821	0.28125	0.121036	0.12172	0.100276		0.160619	0.28125	0.162662	0.185595	0.119431		0.249197	0.769231	0.426256	0.226218	0.127952		0.131901	0.0461957	0.0926663	0.13784	0.107919		0.112658	0.0461957	0.0629672	0.106131	0.0937765		0.103543	0.0461957	0.0396639	0.0953405	0.0846094
0.130275	0.222222	0.110453	0.132275	0.0934404		0.151276	0.222222	0.155304	0.153409	0.0979628		0.206465	0.818182	0.411292	0.228554	0.11707		0.127608	0.0458221	0.0946768	0.134896	0.0991093		0.107279	0.0458221	0.0576973	0.116867	0.0844199		0.0974973	0.0458221	0.0366554	0.103429	0.0758213
0.138388	0.272727	0.131364	0.135928	0.0974398		0.159338	0.272727	0.18649	0.168301	0.11021		0.23699	0.785714	0.412586	0.233039	0.126463		0.122278	0.0510753	0.0954453	0.134376	0.0992798		0.109825	0.0510753	0.0627972	0.117722	0.0912615		0.100935	0.0510753	0.0382766	0.106636	0.0825541
0.130135	0.157895	0.120906	0.125354	0.0942078		0.15958	0.157895	0.163919	0.163175	0.107292		0.219904	0.681818	0.418345	0.221474	0.121792		0.12458	0.0458221	0.096416	0.130907	0.104037		0.107002	0.0458221	0.0613584	0.107008	0.08844		0.1	0.0458221	0.0378696	0.0985915	0.0795756
0.130035	0.357143	0.119088	0.132514	0.0995024		0.154546	0.357143	0.163828	0.157154	0.105967		0.237769	0.764706	0.401157	0.231695	0.122326		0.12423	0.0434783	0.0957766	0.137336	0.103245		0.107948	0.0434783	0.0629939	0.116076	0.0883882		0.100239	0.0434783	0.0402992	0.106294	0.0834246
0.128917	0.25	0.109143	0.115499	0.0877653		0.149644	0.25	0.15177	0.141353	0.091513		0.201846	0.769231	0.386179	0.199987	0.114159		0.12156	0.0405405	0.0940786	0.122298	0.0895581		0.103387	0.0405405	0.0550697	0.102094	0.081272		0.0936613	0.0405405	0.0343542	0.0974301	0.077932
0.136782	0.290323	0.124737	0.12605	0.0988626		0.161927	0.290323	0.173295	0.165048	0.116192		0.247762	0.818182	0.429179	0.230446	0.129543		0.129115	0.0486486	0.0994501	0.131121	0.103796		0.112978	0.0486486	0.0638593	0.11168	0.092622		0.105296	0.0486486	0.0397792	0.0982076	0.0822106
0.135082	0.15	0.112855	0.139243	0.103886		0.158347	0.15	0.163221	0.169751	0.114517		0.216229	0.652174	0.423676	0.22439	0.123682		0.123138	0.0486486	0.0974593	0.140603	0.106326		0.106238	0.0486486	0.0658983	0.118899	0.0887898		0.0988446	0.0486486	0.0402808	0.104986	0.0808131
0.124386	0.4	0.106512	0.12921	0.0960455		0.154795	0.4	0.146323	0.166202	0.105883		0.237275	0.75	0.39308	0.218862	0.119488		0.117002	0.0459459	0.0929846	0.135779	0.103314		0.0984261	0.0459459	0.0784085	0.113916	0.0885864		0.0911406	0.0459459	0.0340653	0.0986132	0.0804048
0.13727	0.28125	0.121233	0.129356	0.0968275		0.167274	0.28125	0.167566	0.159162	0.110137		0.23355	0.818182	0.428058	0.208215	0.128714		0.128013	0.0459459	0.0921768	0.137605	0.108375		0.109913	0.0459459	0.0613469	0.114975	0.0925218		0.102163	0.0459459	0.0379334	0.105846	0.0838187
0.129634	0.157895	0.104003	0.131786	0.0932306		0.146522	0.157895	0.155504	0.16857	0.101333		0.226602	0.636364	0.410977	0.216625	0.115862		0.130774	0.0433604	0.0953804	0.141452	0.101333		0.106606	0.0433604	0.0669628	0.126056	0.0875404		0.0970097	0.0433604	0.0364563	0.10713	0.0791249
0.127265	0.142857	0.114182	0.136052	0.0861856		0.146468	0.142857	0.174673	0.155301	0.095759		0.221631	0.666667	0.350653	0.199973	0.106153		0.119601	0.0482574	0.0857395	0.143299	0.092397		0.105438	0.0482574	0.0569868	0.116595	0.078281		0.0948127	0.0482574	0.034353	0.109373	0.0736977
0.12731	0.0526316	0.101096	0.142282	0.0903799		0.146813	0.0526316	0.150515	0.161419	0.0994614		0.201863	0.6	0.354585	0.209695	0.11337		0.121147	0.0433604	0.0919188	0.147708	0.0998487		0.103877	0.0433604	0.0567625	0.117885	0.0837622		0.0981263	0.0433604	0.0350289	0.106002	0.0759343
0.138471	0.368421	0.116119	0.132833	0.0981334		0.165634	0.368421	0.173974	0.169996	0.112406		0.230271	0.6875	0.398428	0.218054	0.130459		0.126404	0.0510753	0.0924982	0.129922	0.100637		0.112973	0.0510753	0.062069	0.115728	0.0934792		0.105059	0.0510753	0.0377648	0.107067	0.0857827
0.141648	0.142857	0.125606	0.135797	0.101515		0.177747	0.142857	0.171841	0.161443	0.116786		0.253758	0.615385	0.385899	0.233468	0.134266		0.134581	0.0482574	0.0927837	0.142026	0.103474		0.113851	0.0482574	0.0697882	0.120412	0.0939271		0.105595	0.0482574	0.0390776	0.109129	0.0834561
0.131968	0.157895	0.116046	0.133191	0.0976746		0.152548	0.157895	0.160937	0.159835	0.104634		0.194087	0.375	0.406844	0.21573	0.118185		0.12632	0.0459459	0.0956609	0.138877	0.100414		0.106704	0.0459459	0.0692423	0.121639	0.0875532		0.0970962	0.0459459	0.0376807	0.101773	0.0764608
0.122369	0.206897	0.1069	0.124538	0.0907413		0.148105	0.206897	0.152083	0.158831	0.0991432		0.209101	0.727273	0.352926	0.204514	0.110162		0.117057	0.0460705	0.0883706	0.131934	0.0926542		0.102596	0.0460705	0.0609438	0.112959	0.0850216		0.0916743	0.0460705	0.032851	0.0995482	0.0806664
0.136097	0.294118	0.107653	0.132714	0.094165		0.156464	0.294118	0.155122	0.187676	0.107718		0.231361	0.666667	0.407731	0.215305	0.122198		0.12773	0.0463215	0.0868687	0.142254	0.0996181		0.11015	0.0463215	0.0596061	0.11418	0.0881272		0.101866	0.0463215	0.0373664	0.105207	0.0802675
0.129721	0.225806	0.111299	0.128306	0.0873772		0.146118	0.225806	0.153318	0.168704	0.104044		0.211457	0.785714	0.383668	0.214199	0.11184		0.123447	0.0435967	0.0928329	0.130274	0.090746		0.105432	0.0435967	0.0594983	0.114052	0.082315		0.097605	0.0435967	0.037117	0.104377	0.0758485
0.134337	0.210526	0.114552	0.126796	0.0958536		0.160906	0.210526	0.158746	0.162151	0.11106		0.24941	0.870588	0.39931	0.22377	0.125056		0.12866	0.0460705	0.0911851	0.135711	0.106834		0.109856	0.0460705	0.06144	0.112757	0.0873867		0.103349	0.0460705	0.0385117	0.0996173	0.0797456
0.135229	0.0769231	0.117726	0.128534	0.100195		0.160865	0.0769231	0.171188	0.152827	0.107046		0.241381	0.666667	0.371804	0.228341	0.122956		0.128854	0.0478723	0.101012	0.136726	0.106175		0.112415	0.0478723	0.0645838	0.113901	0.0915619		0.104605	0.0478723	0.0400321	0.0972935	0.0850327
0.120612	0.421053	0.104871	0.123851	0.0856783		0.156743	0.421053	0.168212	0.14683	0.0910829		0.275831	0.785714	0.382183	0.209183	0.107362		0.106771	0.0431267	0.0951684	0.135726	0.0929095		0.0903324	0.0431267	0.0607485	0.107775	0.0810931		0.0843914	0.0431267	0.0340439	0.0985908	0.0776206
0.141001	0.210526	0.121034	0.13454	0.101172		0.172814	0.210526	0.177818	0.158557	0.110197		0.231719	0.678571	0.457074	0.225849	0.131974		0.124996	0.0482574	0.0998068	0.139521	0.106047		0.112785	0.0482574	0.0638421	0.118429	0.0916281		0.104847	0.0482574	0.038392	0.112637	0.083088
0.129881	0.233333	0.110005	0.135263	0.0951256		0.151666	0.233333	0.17938	0.164063	0.10088		0.222531	0.846154	0.378861	0.209624	0.111474		0.134784	0.0456989	0.105148	0.138331	0.100047		0.108218	0.0456989	0.0626717	0.120473	0.0867106		0.0976774	0.0456989	0.0297152	0.103333	0.0751598
0.134313	0.375	0.117038	0.134384	0.101467		0.161042	0.375	0.166142	0.158066	0.110594		0.237534	0.705882	0.42601	0.222623	0.126219		0.126656	0.0510753	0.0961786	0.131287	0.10315		0.111703	0.0510753	0.0659831	0.117684	0.0930325		0.105061	0.0510753	0.041844	0.103702	0.0820159
0.128658	0.233333	0.11154	0.130756	0.0933989		0.152952	0.233333	0.16929	0.180072	0.109894		0.234089	0.75	0.361074	0.204783	0.121517		0.126773	0.0485175	0.0957537	0.133991	0.0994527		0.108911	0.0485175	0.0573124	0.109812	0.0864492		0.101116	0.0485175	0.0330956	0.100392	0.0810538
0.135294	0.258065	0.117012	0.133014	0.101905		0.157506	0.258065	0.15835	0.163456	0.115867		0.208732	0.785714	0.402478	0.217682	0.126628		0.123624	0.0433604	0.093292	0.142502	0.105168		0.107162	0.0433604	0.0606875	0.118074	0.0907356		0.0993817	0.0433604	0.0370343	0.110911	0.0863912
0.130754	0.25	0.108224	0.1311	0.0893365		0.153592	0.25	0.156155	0.173625	0.103327		0.238282	0.722222	0.412092	0.214576	0.114425		0.125791	0.0435967	0.091732	0.147245	0.101272		0.106581	0.0435967	0.0633275	0.12171	0.0853415		0.101428	0.0435967	0.0430791	0.106998	0.0772261
0.131874	0.241379	0.109699	0.127714	0.0918777		0.168356	0.241379	0.15927	0.151764	0.0953485		0.224095	0.714286	0.350526	0.214285	0.107625		0.125059	0.0789474	0.0953141	0.135144	0.0971039		0.101684	0.0306748	0.0649273	0.112716	0.0791885		0.091862	0.0306748	0.035045	0.100135	0.07338
0.125985	0.357143	0.111917	0.130795	0.0978765		0.1504	0.357143	0.159398	0.14788	0.10313		0.21409	0.7	0.372286	0.220747	0.11565		0.120721	0.0483871	0.0967914	0.134472	0.101095		0.105036	0.0483871	0.0661647	0.114932	0.0841674		0.0964344	0.0483871	0.0422295	0.096571	0.0763924
0.136917	0.15	0.11213	0.128974	0.0959697		0.158805	0.15	0.17024	0.164051	0.104673		0.232237	0.375	0.449045	0.228661	0.124033		0.12345	0.0460705	0.0930104	0.125158	0.0970972		0.112427	0.0460705	0.0560781	0.11382	0.0883248		0.104399	0.0460705	0.0352012	0.106761	0.0838338
0.133242	0.2	0.115215	0.130894	0.100504		0.155543	0.2	0.171827	0.156636	0.10557		0.206367	0.7	0.379966	0.22174	0.124772		0.125508	0.0506667	0.0975663	0.130905	0.101077		0.111135	0.0506667	0.0664132	0.111519	0.0861986		0.103669	0.0506667	0.0416032	0.10288	0.0786416
0.133731	0.222222	0.116983	0.124127	0.0921778		0.1741	0.222222	0.159825	0.142932	0.103958		0.235806	0.571429	0.411399	0.219656	0.128208		0.130495	0.0430108	0.0906047	0.13818	0.107409		0.10734	0.0430108	0.0651013	0.113377	0.0884509		0.099383	0.0430108	0.0346908	0.0995031	0.0786103
0.136291	0.266667	0.123198	0.137252	0.0984862		0.166463	0.266667	0.16591	0.168852	0.11427		0.228755	0.818182	0.417911	0.225801	0.123441		0.126661	0.0486486	0.0938977	0.142466	0.10326		0.110017	0.0486486	0.0616789	0.120638	0.0909904		0.102136	0.0486486	0.0385184	0.11122	0.0862072
0.131681	0.333333	0.112866	0.13007	0.0929886		0.152855	0.333333	0.15673	0.159322	0.0998569		0.206333	0.764706	0.399601	0.219918	0.120272		0.125254	0.0433604	0.0925353	0.142388	0.096401		0.106111	0.0433604	0.06068	0.120171	0.0844094		0.0964002	0.0433604	0.0376857	0.105705	0.0797991
0.128902	0.157895	0.103975	0.1262	0.0895581		0.154573	0.157895	0.167893	0.140957	0.0957797		0.220267	0.681818	0.427445	0.226674	0.119972		0.12709	0.0404313	0.0923893	0.137301	0.0998696		0.106312	0.0404313	0.065451	0.120673	0.0853492		0.101043	0.0404313	0.0346034	0.106406	0.0793782
0.131943	0.125	0.111787	0.144847	0.0995792		0.158894	0.125	0.169713	0.164828	0.105968		0.208175	0.615385	0.363382	0.208392	0.117623		0.131858	0.0483871	0.0983897	0.149403	0.104837		0.109738	0.0483871	0.0671639	0.128092	0.0910167		0.0995285	0.0483871	0.0390808	0.111684	0.0830952
0.13611	0.142857	0.119823	0.130802	0.0999242		0.156191	0.142857	0.169273	0.165974	0.110284		0.243185	0.375	0.377745	0.240425	0.125488		0.130535	0.0460705	0.0969726	0.13251	0.101617		0.112017	0.0460705	0.0688108	0.116736	0.0951505		0.105801	0.0460705	0.0374568	0.104538	0.0861422
0.135962	0.333333	0.122401	0.133041	0.0976281		0.157777	0.333333	0.168106	0.169146	0.11264		0.242783	0.666667	0.425511	0.230471	0.124963		0.123147	0.0487805	0.093214	0.127313	0.0985395		0.109857	0.0487805	0.0639981	0.114587	0.0893922		0.102331	0.0487805	0.0402409	0.106702	0.082131
0.135083	0.285714	0.11926	0.127209	0.0931523		0.155034	0.285714	0.155739	0.160368	0.10336		0.250874	0.785714	0.38866	0.226038	0.124459		0.125625	0.0481283	0.0885048	0.128278	0.0991842		0.105124	0.0481283	0.0650947	0.108175	0.0854743		0.0977504	0.0481283	0.035883	0.103749	0.0776669
0.135576	0.380952	0.110851	0.131233	0.0918301		0.176478	0.380952	0.159119	0.160433	0.104423		0.236838	0.727273	0.394056	0.223521	0.115486		0.118735	0.0461957	0.0945357	0.138858	0.0988129		0.100847	0.0461957	0.0634549	0.116924	0.0869536		0.0932532	0.0461957	0.034949	0.1024	0.0807867
0.12982	0.259259	0.10931	0.134447	0.0970265		0.153647	0.259259	0.164675	0.15922	0.105788		0.230643	0.818182	0.433131	0.213477	0.117925		0.12526	0.048	0.0997874	0.139975	0.105666		0.109261	0.048	0.057521	0.123639	0.0893593		0.101664	0.048	0.0349185	0.11017	0.0804902
0.137669	0.25	0.121106	0.136696	0.0984381		0.161246	0.25	0.161342	0.19186	0.108137		0.226372	0.769231	0.408971	0.215263	0.120525		0.125403	0.0463215	0.0934026	0.14515	0.100158		0.108046	0.0463215	0.0624504	0.116631	0.0842687		0.100458	0.0463215	0.0398032	0.11179	0.0790826
0.133636	0.241379	0.112363	0.135546	0.100461		0.15232	0.241379	0.168151	0.166915	0.112807		0.203173	0.833333	0.420301	0.226094	0.123937		0.118094	0.0486486	0.096266	0.135689	0.101199		0.108852	0.0486486	0.0621024	0.122633	0.0910738		0.101258	0.0486486	0.0388438	0.111766	0.0870015
0.123018	0.333333	0.112327	0.122653	0.0787394		0.142806	0.333333	0.158699	0.162446	0.089153		0.196014	0.736842	0.365375	0.234066	0.0982687		0.125261	0.0432432	0.0902801	0.142036	0.0913003		0.102595	0.0432432	0.0569688	0.112368	0.072295		0.0810374	0.0432432	0.0336009	0.0972908	0.062368
0.131476	0.3125	0.110507	0.139628	0.0944791		0.154662	0.3125	0.159074	0.187026	0.104828		0.242015	0.666667	0.412578	0.217067	0.117431		0.122503	0.0464481	0.0950021	0.142786	0.0971267		0.105832	0.0464481	0.0632196	0.129335	0.0843324		0.0985325	0.0464481	0.0388066	0.110685	0.0769762
0.127484	0.142857	0.110909	0.121029	0.0913781		0.163754	0.142857	0.150946	0.152304	0.0984312		0.235234	0.571429	0.399421	0.232199	0.118625		0.128423	0.0407609	0.0880082	0.137088	0.102847		0.11156	0.0407609	0.0601606	0.10912	0.0899679		0.0966514	0.0407609	0.0347196	0.0955512	0.0760717
0.132823	0.157895	0.114963	0.132123	0.0976692		0.163085	0.157895	0.167748	0.161503	0.105445		0.230424	0.625	0.431425	0.208309	0.124225		0.125723	0.0459459	0.0979604	0.127149	0.10076		0.10877	0.0459459	0.0618517	0.117196	0.0875391		0.101338	0.0459459	0.0378384	0.108687	0.0827256
0.128418	0.142857	0.109467	0.134315	0.100361		0.156627	0.142857	0.15565	0.184533	0.103776		0.243998	0.652174	0.363848	0.224993	0.121148		0.131777	0.0408719	0.0984537	0.153187	0.109338		0.112328	0.0408719	0.0622271	0.117666	0.0905286		0.0935284	0.0408719	0.039808	0.10513	0.0784869
0.128727	0.266667	0.105714	0.127665	0.0969526		0.153644	0.266667	0.15423	0.170469	0.106899		0.235646	0.8	0.406144	0.211566	0.117411		0.122425	0.0485175	0.0963567	0.137228	0.102734		0.105393	0.0485175	0.0597851	0.111296	0.0901414		0.0973823	0.0485175	0.0374136	0.0993737	0.0801539
0.127926	0.206897	0.112356	0.125151	0.0909531		0.146598	0.206897	0.177055	0.148264	0.0992186		0.215324	0.769231	0.389027	0.215306	0.111509		0.127962	0.0458221	0.0985268	0.12781	0.0957567		0.10699	0.0458221	0.0553261	0.114035	0.0819353		0.0961917	0.0458221	0.0315297	0.100552	0.0751765
0.135421	0.4	0.122771	0.131371	0.10355		0.160513	0.4	0.171544	0.169015	0.110733		0.223082	0.722222	0.422455	0.238559	0.125838		0.125159	0.0459459	0.0957558	0.131739	0.104361		0.112695	0.0459459	0.0649099	0.109484	0.0949983		0.104944	0.0459459	0.0411494	0.1019	0.0906184
0.136745	0.235294	0.115153	0.126058	0.0978584		0.157432	0.235294	0.167781	0.153753	0.10729		0.200761	0.684211	0.423592	0.21041	0.127483		0.126852	0.048	0.0942953	0.136274	0.101526		0.113851	0.048	0.0644602	0.112141	0.0940465		0.106723	0.048	0.0407151	0.103367	0.0840872
0.137556	0.214286	0.113714	0.136983	0.096387		0.157088	0.214286	0.156633	0.165079	0.104738		0.238929	0.769231	0.403767	0.218166	0.116645		0.122844	0.0510753	0.0967987	0.133775	0.0978943		0.110815	0.0510753	0.0606478	0.118694	0.0849987		0.102182	0.0510753	0.0376961	0.108729	0.0784945
0.137988	0.142857	0.12078	0.129531	0.0864652		0.164971	0.142857	0.165432	0.155014	0.0928865		0.226342	0.571429	0.354944	0.231895	0.111153		0.116719	0.0482574	0.09804	0.135018	0.0891477		0.105411	0.0482574	0.0602738	0.112661	0.0814006		0.0962807	0.0482574	0.0375735	0.10409	0.0773812
0.131899	0.258065	0.120223	0.1331	0.0900682		0.153141	0.258065	0.163038	0.166354	0.103024		0.204399	0.833333	0.374414	0.20292	0.119097		0.124392	0.0483871	0.0963994	0.139253	0.0955683		0.107315	0.0483871	0.0617043	0.11391	0.082768		0.0978128	0.0483871	0.0383236	0.10276	0.0745465
0.13907	0.181818	0.121381	0.142507	0.0996631		0.198961	0.181818	0.180509	0.190076	0.113169		0.268378	0.636364	0.404185	0.224637	0.129644		0.116737	0.0513514	0.0991323	0.144507	0.101573		0.103862	0.0513514	0.0652487	0.125188	0.0929899		0.0972659	0.0513514	0.0376358	0.110485	0.086768
0.126156	0.307692	0.0984926	0.128859	0.0898459		0.149841	0.307692	0.154657	0.159374	0.101058		0.194046	0.876404	0.346747	0.211678	0.120269		0.124359	0.0377358	0.091192	0.161436	0.107346		0.111927	0.0377358	0.0664021	0.121628	0.0849221		0.100572	0.0377358	0.0343251	0.106095	0.0748277
0.135739	0.2	0.12056	0.127187	0.0919879		0.155652	0.2	0.159202	0.146327	0.0983554		0.238606	0.695652	0.39477	0.24101	0.119906		0.131246	0.0431267	0.0923045	0.135338	0.0983554		0.110221	0.0431267	0.0624786	0.118255	0.088316		0.0992717	0.0431267	0.0399797	0.108682	0.0821806
0.133932	0.225806	0.107109	0.143364	0.101418		0.156298	0.727273	0.163335	0.190058	0.110427		0.202203	0.727273	0.418639	0.205553	0.125002		0.125659	0.0490463	0.0969009	0.136697	0.105275		0.10861	0.0490463	0.0602424	0.113643	0.0888823		0.101141	0.0490463	0.0371463	0.101221	0.0793558
0.137269	0.125	0.120084	0.136793	0.098671		0.158638	0.125	0.172219	0.163078	0.111291		0.24622	0.571429	0.394228	0.238575	0.125193		0.12559	0.0510753	0.0935994	0.134474	0.0999908		0.111285	0.0510753	0.0630884	0.116363	0.091452		0.0999099	0.0510753	0.0387446	0.105596	0.0830445
0.126194	0.117647	0.112249	0.126808	0.0939845		0.161994	0.117647	0.15277	0.162898	0.103384		0.238261	0.885057	0.406444	0.2259	0.116776		0.121053	0.0433604	0.0956292	0.136859	0.102289		0.101259	0.0433604	0.0616037	0.116017	0.0870121		0.0955494	0.0433604	0.0326026	0.0995692	0.0782995
0.127633	0.4	0.111829	0.139686	0.0954724		0.154714	0.4	0.161595	0.169954	0.103931		0.233302	0.75	0.373455	0.216263	0.114798		0.118332	0.0481283	0.0959973	0.145645	0.101567		0.106732	0.0481283	0.0615102	0.119494	0.08641		0.0989649	0.0481283	0.0382483	0.112057	0.0811359
0.132083	0.15	0.116189	0.121167	0.0958761		0.153435	0.15	0.163718	0.14559	0.108645		0.203282	0.333333	0.404943	0.2163	0.125943		0.130006	0.0458221	0.0971601	0.121403	0.098986		0.11088	0.0458221	0.0659466	0.112345	0.0874493		0.101933	0.0458221	0.034026	0.094679	0.0792205
0.130439	0.181818	0.112756	0.123957	0.0908008		0.159041	0.181818	0.164205	0.166136	0.109593		0.231635	0.652174	0.429751	0.211134	0.119645		0.124494	0.0434783	0.0903627	0.124028	0.0931686		0.10733	0.0434783	0.0612013	0.112942	0.0846967		0.0998241	0.0434783	0.0377229	0.103139	0.0787324
0.12945	0.233333	0.116753	0.13136	0.0973741		0.147894	0.233333	0.16331	0.174046	0.101558		0.241536	0.833333	0.331473	0.20401	0.116078		0.125749	0.0510753	0.0933318	0.125566	0.0992976		0.100745	0.0510753	0.0645334	0.109195	0.0877844		0.0912339	0.0510753	0.0333324	0.10113	0.0788025
0.12685	0.157895	0.111088	0.130876	0.0898967		0.151952	0.157895	0.156033	0.15805	0.101283		0.227271	0.666667	0.433547	0.219161	0.119917		0.125958	0.0406504	0.0973291	0.148901	0.101283		0.111925	0.0406504	0.0639382	0.116387	0.0835062		0.10106	0.0406504	0.0419799	0.10493	0.0765597
0.134766	0.181818	0.115486	0.130885	0.0958872		0.159006	0.181818	0.183208	0.164273	0.111199		0.218156	0.652174	0.407974	0.232471	0.127626		0.129873	0.0459459	0.0933367	0.139623	0.103294		0.112504	0.0459459	0.0595371	0.117824	0.0892663		0.104391	0.0459459	0.0372781	0.106486	0.0826157
0.134139	0.694444	0.118006	0.140202	0.104582		0.161205	0.694444	0.171978	0.161221	0.108131		0.230747	0.869048	0.426734	0.22139	0.124409		0.123655	0.0481283	0.101545	0.134791	0.105563		0.111981	0.0481283	0.0659657	0.122318	0.0935211		0.104715	0.0481283	0.0415994	0.109788	0.0904438
0.128903	0.380952	0.105814	0.129139	0.0846861		0.163825	0.380952	0.156308	0.154819	0.0961637		0.224811	0.727273	0.373742	0.213816	0.10463		0.118777	0.0435967	0.0929011	0.137133	0.094027		0.0948487	0.0435967	0.0545626	0.113061	0.0766709		0.0838176	0.0435967	0.0340545	0.102076	0.0700553
0.13382	0.24	0.112629	0.133715	0.0961638		0.156195	0.24	0.152496	0.150074	0.09992		0.218737	0.75	0.405877	0.210818	0.12857		0.12452	0.0456989	0.0920283	0.131517	0.0991372		0.106503	0.0456989	0.0569569	0.12078	0.0889019		0.0985731	0.0456989	0.0351479	0.107381	0.082422
0.133255	0.307692	0.105181	0.133718	0.0996705		0.152002	0.307692	0.163263	0.16645	0.107525		0.195014	0.666667	0.378047	0.204825	0.124217		0.128465	0.0432432	0.0925923	0.141452	0.107525		0.109161	0.0432432	0.0651092	0.129109	0.0948445		0.100804	0.0432432	0.0338807	0.108133	0.0844865
0.138347	0.181818	0.12048	0.127668	0.0968912		0.160966	0.181818	0.167639	0.161763	0.111083		0.240303	0.666667	0.41438	0.233921	0.122119		0.128955	0.0461957	0.0931405	0.130747	0.101015		0.111946	0.0461957	0.0635058	0.115237	0.0897922		0.104468	0.0461957	0.0403113	0.104647	0.0839997
0.13028	0.258065	0.111475	0.131467	0.09105		0.149061	0.258065	0.159237	0.152569	0.100497		0.207667	0.818182	0.341836	0.226536	0.110647		0.11961	0.0508021	0.0882157	0.13227	0.0927383		0.107697	0.0508021	0.0621808	0.116592	0.0843924		0.098091	0.0508021	0.0391877	0.107335	0.0784891
0.137499	0.190476	0.112788	0.13653	0.0997711		0.165096	0.190476	0.164694	0.177094	0.113962		0.238362	0.875	0.43042	0.227894	0.129781		0.129949	0.0463215	0.0966864	0.139497	0.106677		0.111696	0.0463215	0.0635489	0.118435	0.0918161		0.106614	0.0463215	0.0394174	0.105295	0.082324
0.136688	0.24	0.124378	0.13067	0.0975783		0.163002	0.24	0.167864	0.16654	0.115274		0.237506	0.722222	0.433163	0.24205	0.133972		0.130951	0.0485175	0.0936711	0.141098	0.107235		0.114264	0.0485175	0.063545	0.116019	0.0893811		0.106335	0.0485175	0.0395276	0.102979	0.0803779
0.134993	0.266667	0.126141	0.131278	0.0988881		0.1763	0.266667	0.181591	0.14309	0.106681		0.23784	0.9	0.400841	0.210962	0.123982		0.124802	0.0505319	0.0992582	0.133952	0.0999589		0.107139	0.0505319	0.0631929	0.112187	0.0918081		0.100105	0.0505319	0.0322642	0.102621	0.0802588
0.119909	0.266667	0.101558	0.123758	0.0870723		0.143309	0.266667	0.152607	0.146539	0.0953148		0.204677	0.769231	0.373959	0.223517	0.107008		0.126888	0.0379404	0.0898892	0.138733	0.0918583		0.100184	0.0379404	0.0644308	0.116155	0.0747858		0.0826355	0.0379404	0.0350192	0.104242	0.0679872
0.130875	0.25	0.109116	0.124355	0.0885869		0.155469	0.25	0.152081	0.187349	0.112926		0.243939	0.75	0.401744	0.207675	0.124658		0.123562	0.0410959	0.0897278	0.145135	0.100248		0.104987	0.0410959	0.0571899	0.108051	0.083102		0.0997071	0.0410959	0.0354341	0.0980361	0.0758084
0.142836	0.142857	0.12801	0.139165	0.105617		0.168579	0.142857	0.176046	0.183521	0.117666		0.245782	0.75	0.3994	0.231469	0.133206		0.128917	0.0512129	0.0957852	0.134972	0.107587		0.116541	0.0512129	0.0648111	0.121606	0.100024		0.108282	0.0512129	0.0400262	0.10903	0.0924748
0.129422	0.421053	0.111471	0.129727	0.0968003		0.151697	0.421053	0.149383	0.169942	0.104613		0.206936	0.75	0.392661	0.231631	0.115698		0.126939	0.0434783	0.0887964	0.146471	0.101153		0.112809	0.0434783	0.0586435	0.116384	0.0882784		0.0980006	0.0434783	0.0363414	0.104296	0.0832656
0.131636	0.222222	0.102969	0.138325	0.0940999		0.152864	0.222222	0.161434	0.183433	0.106409		0.198655	0.769231	0.390755	0.209461	0.120358		0.125164	0.0458221	0.0977165	0.142194	0.101531		0.107504	0.0458221	0.0664305	0.122559	0.086097		0.0996941	0.0458221	0.0343965	0.110243	0.080088
0.131169	0.258065	0.114959	0.136236	0.0938255		0.147276	0.258065	0.16768	0.167929	0.104878		0.198455	0.833333	0.363304	0.202356	0.11591		0.122726	0.0534759	0.0984103	0.136236	0.0955473		0.109991	0.0534759	0.0629854	0.119332	0.0860945		0.0985726	0.0534759	0.0391022	0.110945	0.0793769
0.12745	0.258065	0.117713	0.128318	0.0942633		0.167343	0.258065	0.164531	0.158119	0.105898		0.235303	0.785714	0.326139	0.215947	0.117723		0.11417	0.0460705	0.0963132	0.134424	0.0952021		0.0988318	0.0460705	0.0611449	0.106826	0.0891749		0.0915972	0.0460705	0.0382336	0.0978843	0.0797716
0.130872	0.210526	0.10899	0.133982	0.0947204		0.153219	0.210526	0.165731	0.153857	0.105215		0.248903	0.636364	0.416456	0.22336	0.124615		0.126691	0.0456989	0.097299	0.143742	0.105215		0.109215	0.0456989	0.0610416	0.123361	0.0906252		0.103668	0.0456989	0.0381701	0.103436	0.0798225
0.128958	0.25	0.108243	0.123731	0.0935833		0.15212	0.25	0.149379	0.157754	0.0999127		0.207148	0.75	0.385028	0.223046	0.112731		0.124356	0.0408719	0.0905308	0.131583	0.0975036		0.105048	0.0408719	0.0558262	0.112341	0.0890448		0.0969865	0.0408719	0.0346568	0.102803	0.0844549
0.125469	0.259259	0.101655	0.127152	0.0913639		0.15322	0.259259	0.150786	0.172619	0.10042		0.192808	0.714286	0.408736	0.212232	0.116694		0.12379	0.259259	0.101655	0.156702	0.103517		0.109652	0.0243902	0.0707932	0.108448	0.0829813		0.0954152	0.0243902	0.0340603	0.0953714	0.0686798
0.12752	0.25	0.118977	0.13026	0.0938537		0.152299	0.25	0.180924	0.150903	0.0988946		0.229443	0.769231	0.417972	0.217054	0.117975		0.117945	0.0506667	0.087311	0.129215	0.095128		0.106323	0.0506667	0.0569647	0.112795	0.0875799		0.0989341	0.0506667	0.0351417	0.10251	0.0811608
0.135744	0.181818	0.105632	0.135498	0.0940979		0.168674	0.181818	0.153204	0.16348	0.103256		0.235601	0.65	0.379423	0.205786	0.116415		0.118648	0.0485175	0.095215	0.140121	0.0949277		0.101738	0.0485175	0.060602	0.119233	0.0861721		0.0943749	0.0485175	0.0384009	0.109357	0.0810167
0.132803	0.28125	0.113293	0.12564	0.0928267		0.152351	0.28125	0.172099	0.148113	0.0980092		0.219241	0.818182	0.387386	0.215473	0.116801		0.129899	0.0456989	0.0960123	0.137237	0.0980092		0.108394	0.0456989	0.0671072	0.119094	0.0865782		0.0992139	0.0456989	0.0357173	0.100993	0.0752863
0.135083	0.275862	0.114359	0.133564	0.103901		0.163031	0.275862	0.169328	0.179432	0.115474		0.236467	0.769231	0.426525	0.223235	0.129756		0.129065	0.0460705	0.0940302	0.137009	0.109456		0.112309	0.0460705	0.0626408	0.114739	0.0897912		0.104931	0.0460705	0.0396396	0.106692	0.0851619
0.127782	0.142857	0.114991	0.127491	0.0890584		0.148624	0.142857	0.157182	0.143752	0.0936937		0.212844	0.571429	0.35323	0.215218	0.10542		0.123669	0.0481283	0.0934875	0.131293	0.0913664		0.105261	0.0481283	0.0635168	0.118109	0.0789041		0.0897658	0.0481283	0.037486	0.104014	0.0704819
0.136861	0.15	0.119981	0.126022	0.0991184		0.154972	0.15	0.160036	0.162046	0.114187		0.224995	0.873563	0.41758	0.206305	0.122967		0.123135	0.0487805	0.0959461	0.122689	0.100229		0.110829	0.0487805	0.0620206	0.111485	0.0893562		0.102874	0.0487805	0.038936	0.101888	0.0843267
0.136132	0.190476	0.109128	0.140965	0.101348		0.159391	0.190476	0.166649	0.1801	0.113345		0.205284	0.873563	0.449715	0.216831	0.128597		0.134886	0.0409836	0.095374	0.149589	0.11054		0.114743	0.0409836	0.0685098	0.125309	0.0887096		0.108053	0.0409836	0.0372155	0.108865	0.0801023
0.137312	0.333333	0.122233	0.129135	0.0985585		0.175044	0.333333	0.168296	0.158978	0.118185		0.277431	0.684211	0.385501	0.214734	0.135522		0.125421	0.0512129	0.0896247	0.129237	0.0998579		0.107778	0.0512129	0.0682852	0.111986	0.0930888		0.100746	0.0512129	0.0378962	0.103957	0.0856971
0.132667	0.233333	0.10988	0.132771	0.0911587		0.154813	0.233333	0.154416	0.174019	0.107492		0.233324	0.75	0.405186	0.22372	0.11901		0.124097	0.0412088	0.0959545	0.142328	0.101998		0.106227	0.0412088	0.0571477	0.120675	0.0873413		0.0985948	0.0412088	0.0351795	0.108927	0.0808949
0.138146	0.1	0.112419	0.134401	0.100726		0.16267	0.1	0.165538	0.169323	0.114265		0.225414	0.625	0.356967	0.206028	0.129203		0.119491	0.0486486	0.0942213	0.125736	0.101958		0.109751	0.0486486	0.0615954	0.11482	0.0952637		0.101772	0.0486486	0.0389348	0.105539	0.0872718
0.131069	0.4	0.10294	0.127548	0.0900095		0.15364	0.4	0.16062	0.181353	0.107778		0.205366	0.727273	0.4541	0.218618	0.12155		0.128796	0.0433604	0.0944481	0.140379	0.102027		0.108747	0.0433604	0.0628319	0.114684	0.0850898		0.100241	0.0433604	0.0322356	0.10285	0.0769614
0.134659	0.125	0.116782	0.14084	0.0982863		0.171044	0.125	0.165604	0.173515	0.105833		0.234553	0.75	0.375196	0.233167	0.119378		0.113933	0.0512129	0.0968238	0.135818	0.101159		0.101131	0.0512129	0.0617689	0.116485	0.0878616		0.0942289	0.0512129	0.0392619	0.105233	0.0791622
0.138525	0.290323	0.119498	0.147058	0.104343		0.159156	0.290323	0.176088	0.171241	0.113429		0.208036	0.846154	0.424377	0.239172	0.127673		0.132423	0.0458221	0.0997038	0.149672	0.106753		0.116714	0.0458221	0.0649197	0.129778	0.0913246		0.10855	0.0458221	0.0399101	0.117442	0.0854913
0.136626	0.625	0.115057	0.128192	0.0901662		0.157446	0.625	0.166407	0.145004	0.0974706		0.252281	0.625	0.417696	0.24265	0.124433		0.126108	0.0481283	0.0877546	0.133693	0.100191		0.105057	0.0481283	0.0637276	0.116318	0.0859932		0.10001	0.0481283	0.0342878	0.102897	0.0779201
0.129549	0.25	0.112388	0.137852	0.0935016		0.15608	0.25	0.157972	0.177515	0.107214		0.223087	0.846154	0.375427	0.214481	0.120032		0.129549	0.0459459	0.0967923	0.146803	0.101209		0.107112	0.0459459	0.0621843	0.125825	0.0867637		0.0960724	0.0459459	0.0361699	0.114357	0.0766569
0.13221	0.181818	0.1157	0.128983	0.0890061		0.150791	0.181818	0.156825	0.168743	0.106532		0.217146	0.631579	0.404358	0.218771	0.12313		0.124003	0.0461957	0.0919657	0.132448	0.0920415		0.107461	0.0461957	0.0595498	0.114897	0.0829077		0.0996435	0.0461957	0.0374781	0.10509	0.0769978
0.124418	0.166667	0.111017	0.124312	0.0821001		0.144503	0.166667	0.169977	0.147964	0.089149		0.193043	0.666667	0.348684	0.217288	0.0949402		0.124418	0.0477454	0.0966332	0.125228	0.0869643		0.104327	0.0477454	0.0591202	0.111405	0.0721902		0.0867362	0.0477454	0.0345819	0.102909	0.0675582
0.128047	0.375	0.115116	0.12559	0.0951518		0.152299	0.375	0.158843	0.147867	0.106753		0.243246	0.705882	0.401783	0.243499	0.11964		0.123512	0.0458221	0.0963717	0.130432	0.108845		0.106353	0.0458221	0.0638672	0.114498	0.0859791		0.101027	0.0458221	0.0399539	0.0975357	0.0741513
0.131493	0.275862	0.111376	0.126601	0.0975535		0.155005	0.275862	0.1667	0.15396	0.104236		0.226196	0.818182	0.38843	0.209684	0.122974		0.122652	0.0483871	0.0894375	0.133147	0.0991548		0.107944	0.0483871	0.0620443	0.104509	0.0861766		0.101253	0.0483871	0.0390611	0.0962942	0.07827
0.139014	0.421053	0.115266	0.138748	0.103135		0.161775	0.421053	0.170156	0.173668	0.114381		0.249638	0.75	0.444517	0.217977	0.128097		0.125197	0.0513514	0.101435	0.127794	0.110686		0.113163	0.0513514	0.064845	0.110054	0.0929846		0.105506	0.0513514	0.040185	0.0998187	0.0835902
0.130062	0.272727	0.110797	0.130128	0.0934544		0.171564	0.272727	0.151425	0.152164	0.10137		0.276291	0.684211	0.309557	0.212805	0.122417		0.11618	0.0455764	0.0952113	0.130678	0.097103		0.0998807	0.0455764	0.0623498	0.120479	0.0899147		0.0927735	0.0455764	0.0369629	0.110974	0.0838978
0.132266	0.117647	0.10656	0.131735	0.103339		0.151959	0.117647	0.157235	0.171374	0.112097		0.199956	0.873563	0.425796	0.238295	0.124987		0.12862	0.0433604	0.0950314	0.143306	0.108355		0.110396	0.0433604	0.0670028	0.121257	0.0945048		0.101504	0.0433604	0.0346061	0.106597	0.0828713
0.137158	0.181818	0.115172	0.130917	0.0942274		0.157133	0.181818	0.162722	0.145622	0.0993827		0.199799	0.666667	0.406204	0.208935	0.120067		0.128711	0.0459459	0.093164	0.136372	0.0964304		0.111338	0.0459459	0.0590209	0.116719	0.0890905		0.103545	0.0459459	0.0363269	0.10702	0.0831771
0.131882	0.28125	0.120554	0.130687	0.0991817		0.155053	0.28125	0.160681	0.153687	0.113593		0.208818	0.833333	0.389069	0.216975	0.121666		0.122623	0.0487805	0.0969126	0.125987	0.100857		0.108708	0.0487805	0.0676857	0.110504	0.0873702		0.101359	0.0487805	0.0431187	0.0999715	0.0804757
0.132547	0.28125	0.118452	0.120261	0.0886765		0.158255	0.28125	0.171615	0.156652	0.109221		0.244778	0.769231	0.39997	0.212599	0.122895		0.127575	0.0407609	0.0947775	0.133799	0.103648		0.115405	0.0407609	0.0556089	0.113711	0.0863629		0.0982002	0.0407609	0.0333078	0.0980745	0.0746929
0.124463	0.241379	0.115242	0.13855	0.090837		0.147699	0.241379	0.156681	0.173026	0.097599		0.201918	0.769231	0.419039	0.207992	0.116384		0.119866	0.0485175	0.0957287	0.143581	0.0954719		0.103048	0.0485175	0.0663078	0.126599	0.0800212		0.0955469	0.0485175	0.0365974	0.110881	0.0706416
0.139574	0.272727	0.119757	0.125126	0.0921845		0.158595	0.272727	0.175051	0.162511	0.106451		0.238336	0.769231	0.389451	0.224108	0.126175		0.131947	0.0458221	0.096374	0.133483	0.103287		0.112923	0.0458221	0.0592503	0.113417	0.0871121		0.104048	0.0458221	0.0351258	0.100901	0.0800625
0.120236	0.258065	0.0983404	0.127101	0.0850304		0.149837	0.258065	0.151974	0.14458	0.0925985		0.222329	0.833333	0.332543	0.21432	0.106365		0.12556	0.0431267	0.0877508	0.133541	0.0909772		0.0979227	0.0431267	0.064923	0.114305	0.0748131		0.0818969	0.0431267	0.0334064	0.0982611	0.0695167
0.126944	0.214286	0.105145	0.131882	0.0917057		0.148536	0.214286	0.158947	0.189308	0.098572		0.182047	0.785714	0.367954	0.21408	0.116555		0.126944	0.0458221	0.105214	0.150769	0.0995589		0.106478	0.0458221	0.06299	0.114301	0.0812982		0.0965224	0.0458221	0.0324512	0.100618	0.0706522
0.138112	0.285714	0.118439	0.132708	0.0991722		0.155878	0.285714	0.165863	0.165281	0.117264		0.230382	0.666667	0.413574	0.215511	0.132063		0.130825	0.0486486	0.0949558	0.137372	0.103697		0.113451	0.0486486	0.062653	0.118305	0.0938459		0.107513	0.0486486	0.0397405	0.106543	0.0839784
0.136866	0.15	0.117155	0.136985	0.0960957		0.16058	0.15	0.163032	0.176313	0.109363		0.248183	0.872093	0.416109	0.212976	0.124445		0.129211	0.0461957	0.0944371	0.141767	0.105823		0.111272	0.0461957	0.0666899	0.113606	0.0904993		0.102835	0.0461957	0.0360464	0.10055	0.0795145
0.132958	0.181818	0.113675	0.124751	0.0949635		0.156962	0.181818	0.165927	0.157306	0.108883		0.220779	0.681818	0.427409	0.215561	0.118573		0.126459	0.0459459	0.091995	0.131787	0.104709		0.107652	0.0459459	0.0622215	0.112487	0.088165		0.0996478	0.0459459	0.0385255	0.103012	0.0804935
0.132877	0.208333	0.106051	0.130214	0.091295		0.150727	0.208333	0.1522	0.166119	0.102162		0.203723	0.666667	0.398808	0.217102	0.119458		0.120175	0.0434783	0.0910442	0.136176	0.0967286		0.110074	0.0434783	0.0567307	0.113019	0.0857936		0.101817	0.0434783	0.0369412	0.108347	0.0811349
0.137792	0.357143	0.119543	0.126463	0.0967827		0.178817	0.357143	0.162437	0.160304	0.107382		0.241951	0.684211	0.409348	0.239661	0.128987		0.120304	0.0483871	0.0970457	0.129706	0.101685		0.103473	0.0483871	0.0608066	0.109873	0.0902905		0.0961278	0.0483871	0.0384179	0.102437	0.0826854
0.135695	0.290323	0.124456	0.132458	0.0961749		0.16372	0.290323	0.174182	0.16187	0.106666		0.221981	0.846154	0.436144	0.212335	0.124626		0.125626	0.0458221	0.0975635	0.138901	0.100883		0.110579	0.0458221	0.0630593	0.123411	0.0888044		0.103389	0.0458221	0.0380529	0.107906	0.0808676
0.126434	0.225806	0.10812	0.130066	0.088833		0.149796	0.225806	0.163071	0.181455	0.105638		0.238543	0.75	0.431129	0.212963	0.120193		0.121372	0.0463215	0.0960928	0.13253	0.0970921		0.104704	0.0463215	0.0659709	0.114175	0.0803552		0.0974142	0.0463215	0.0347302	0.0983044	0.0734765
0.125332	0.421053	0.106458	0.139395	0.086207		0.1428	0.421053	0.15396	0.154924	0.0894715		0.199249	0.769231	0.290925	0.210336	0.0970832		0.125626	0.0453333	0.0913417	0.145445	0.0892804		0.102356	0.0453333	0.0601452	0.128075	0.0764818		0.0833661	0.0453333	0.0380139	0.115735	0.0696087
0.129528	0.125	0.119161	0.119873	0.090531		0.173103	0.125	0.159695	0.143982	0.0968178		0.242078	0.666667	0.403172	0.227457	0.119009		0.127089	0.0482574	0.0909255	0.132713	0.103159		0.10061	0.0482574	0.0673953	0.109067	0.0857808		0.0939603	0.0482574	0.0358708	0.0961557	0.0775576
0.124157	0.0625	0.1007	0.128289	0.0868873		0.142817	0.0625	0.143135	0.162821	0.0942529		0.204053	0.891304	0.387114	0.210208	0.112273		0.125901	0.0381471	0.0955519	0.141706	0.101982		0.101038	0.0381471	0.0585564	0.113222	0.0792283		0.0899145	0.0381471	0.0294853	0.104257	0.0744205
0.134535	0.357143	0.1166	0.136974	0.09597		0.171843	0.357143	0.164215	0.153907	0.106408		0.239087	0.666667	0.388031	0.227376	0.126164		0.116643	0.0459459	0.0968724	0.138322	0.0972959		0.101169	0.0459459	0.0677498	0.125026	0.0924586		0.0971659	0.0459459	0.0385395	0.110135	0.0835024
0.132209	0.3	0.112047	0.129933	0.0989085		0.153363	0.3	0.164465	0.148703	0.103839		0.197413	0.891566	0.424214	0.218467	0.122292		0.12688	0.0455764	0.0958995	0.134906	0.102607		0.108964	0.0455764	0.0613815	0.116928	0.089823		0.101147	0.0455764	0.0375075	0.105947	0.0857516
0.13821	0.28125	0.125778	0.143062	0.10339		0.161824	0.28125	0.170931	0.172633	0.118566		0.235576	0.785714	0.44404	0.227173	0.133458		0.132579	0.0510753	0.100035	0.147637	0.106692		0.115519	0.0510753	0.0640192	0.129049	0.0983259		0.107418	0.0510753	0.03896	0.114674	0.0880596
0.129919	0.0769231	0.116564	0.13435	0.101455		0.159953	0.0769231	0.170805	0.151411	0.103963		0.242734	0.866667	0.436293	0.2165	0.116779		0.126716	0.0481283	0.0992214	0.136383	0.103114		0.107004	0.0481283	0.0629614	0.116609	0.0892216		0.0993542	0.0481283	0.0380564	0.102634	0.0807438
0.134301	0.222222	0.115809	0.127123	0.0953238		0.1555	0.222222	0.16484	0.166409	0.104903		0.21225	0.785714	0.37647	0.209459	0.121784		0.129756	0.0483871	0.0987566	0.136468	0.10609		0.11176	0.0483871	0.0587427	0.110407	0.0873281		0.103086	0.0483871	0.034925	0.0980867	0.0787522
0.131882	0.142857	0.106851	0.133669	0.0969376		0.159488	0.142857	0.160057	0.16193	0.109219		0.241479	0.769231	0.352305	0.232182	0.125747		0.126303	0.0433604	0.093362	0.155178	0.109219		0.105395	0.0433604	0.0603926	0.115945	0.0874025		0.0977828	0.0433604	0.037767	0.101631	0.0793098
0.13041	0.266667	0.119516	0.127867	0.0939281		0.172661	0.266667	0.161762	0.153894	0.103093		0.240973	0.818182	0.389253	0.2167	0.116653		0.121476	0.0485175	0.0903617	0.131927	0.09651		0.10219	0.0485175	0.0664227	0.116459	0.0872265		0.097634	0.0485175	0.0363439	0.0996423	0.0775638
0.131965	0.142857	0.110823	0.137567	0.0970622		0.151886	0.142857	0.165235	0.16902	0.112954		0.211507	0.625	0.40324	0.204966	0.121765		0.125266	0.0463215	0.093345	0.140661	0.0983987		0.110803	0.0463215	0.0608599	0.122319	0.0887831		0.0994794	0.0463215	0.0407109	0.114771	0.0846674
0.133658	0.181818	0.108948	0.131213	0.0911691		0.152289	0.181818	0.161865	0.153501	0.106751		0.200321	0.285714	0.348913	0.201944	0.11419		0.123906	0.0483871	0.0958357	0.133477	0.0936927		0.112152	0.0483871	0.0603366	0.116599	0.0864008		0.101835	0.0483871	0.037947	0.104095	0.080161
0.13093	0.272727	0.115638	0.131214	0.0920185		0.150414	0.272727	0.175628	0.168103	0.0995964		0.198975	0.846154	0.32565	0.208257	0.116759		0.127106	0.0481283	0.0979351	0.133412	0.0973704		0.106681	0.0481283	0.060067	0.117609	0.0856458		0.0955207	0.0481283	0.034787	0.10552	0.0782032
0.135102	0.28	0.116526	0.128638	0.0971385		0.163132	0.28	0.158886	0.151201	0.103603		0.239841	0.769231	0.40703	0.217594	0.125862		0.124716	0.0481283	0.0948001	0.135039	0.102137		0.108054	0.0481283	0.0618315	0.112874	0.0905116		0.10018	0.0481283	0.0369118	0.0997303	0.0828668
0.134101	0.125	0.111791	0.133478	0.0918903		0.153254	0.125	0.165459	0.173619	0.103258		0.232529	0.611111	0.359564	0.223904	0.12175		0.125551	0.0482574	0.0927369	0.142054	0.100295		0.108465	0.0482574	0.063208	0.118438	0.0864422		0.0978455	0.0482574	0.0394559	0.10738	0.07825
0.128849	0.333333	0.118084	0.137132	0.0936601		0.148263	0.333333	0.160829	0.174021	0.110305		0.221937	0.684211	0.338502	0.218111	0.119844		0.119345	0.0460705	0.0896366	0.144037	0.100513		0.108496	0.0460705	0.0620857	0.122616	0.0845547		0.100452	0.0460705	0.0393587	0.112877	0.0770683
0.126385	0.142857	0.096119	0.129743	0.0890765		0.147544	0.142857	0.150366	0.154583	0.0980711		0.229479	0.611111	0.402419	0.216912	0.109303		0.11955	0.0434783	0.088284	0.134699	0.093024		0.10198	0.0434783	0.0615952	0.117673	0.0820307		0.0950175	0.0434783	0.0334066	0.103635	0.0758854
0.134976	0.275862	0.116633	0.125306	0.0992461		0.163373	0.275862	0.158805	0.151161	0.107726		0.234186	0.8	0.432379	0.227508	0.124065		0.132893	0.0459459	0.0966184	0.129703	0.104424		0.112394	0.0459459	0.0667499	0.115782	0.090593		0.1037	0.0459459	0.0355217	0.0981708	0.0800576
0.140342	0.258065	0.120121	0.135437	0.105958		0.175534	0.258065	0.171416	0.168231	0.114714		0.229484	0.785714	0.428891	0.222188	0.133796		0.117717	0.0536193	0.0965752	0.135437	0.107036		0.106501	0.0536193	0.061579	0.121012	0.0920183		0.0994853	0.0536193	0.0380849	0.108398	0.0867796
0.132479	0.28125	0.115756	0.138834	0.0964709		0.154408	0.28125	0.171936	0.161117	0.110675		0.20198	0.785714	0.391402	0.222535	0.121321		0.128802	0.0433604	0.0952513	0.141374	0.0978671		0.109688	0.0433604	0.0634545	0.115612	0.0840655		0.100817	0.0433604	0.040121	0.107023	0.0776764
0.129458	0.28125	0.110234	0.132505	0.0904059		0.174855	0.28125	0.156391	0.162195	0.109188		0.236065	0.818182	0.397898	0.220002	0.121476		0.127884	0.0409836	0.0872652	0.137458	0.106962		0.101191	0.0409836	0.0648267	0.115976	0.0863785		0.096378	0.0409836	0.0434171	0.104053	0.0799277
0.132198	0.181818	0.109003	0.125009	0.0947563		0.157902	0.181818	0.161734	0.151102	0.105791		0.239896	0.705882	0.431994	0.220134	0.125458		0.130413	0.0459459	0.0928232	0.13253	0.105791		0.111677	0.0459459	0.0576382	0.111629	0.0882073		0.102666	0.0459459	0.0358093	0.0965224	0.080362
0.133891	0.15	0.107606	0.125374	0.0931347		0.153243	0.15	0.160915	0.147549	0.101214		0.206304	0.608696	0.372886	0.211944	0.124802		0.128437	0.0433604	0.0885914	0.137888	0.101214		0.109137	0.0433604	0.060174	0.109619	0.0878863		0.0978701	0.0433604	0.0371522	0.0976109	0.0789298
0.133458	0.1	0.109396	0.132794	0.0961914		0.156253	0.1	0.169357	0.166403	0.10969		0.21036	0.64	0.439402	0.216273	0.11408		0.125408	0.0460705	0.0944116	0.13063	0.0998285		0.107077	0.0460705	0.0592195	0.11606	0.087198		0.0991122	0.0460705	0.0349367	0.10918	0.0835817
0.133027	0.266667	0.119016	0.133814	0.0941159		0.156329	0.266667	0.15777	0.16149	0.105558		0.219632	0.75	0.395818	0.226239	0.118793		0.115144	0.0509383	0.0934017	0.130953	0.0949891		0.103247	0.0509383	0.0613726	0.118631	0.0868902		0.0939599	0.0509383	0.0387738	0.109781	0.0790051
0.133371	0.25	0.119016	0.128079	0.0949119		0.152209	0.25	0.158321	0.154628	0.10548		0.239077	0.769231	0.397195	0.214595	0.117771		0.124419	0.0509383	0.0974362	0.122964	0.0957857		0.109598	0.0509383	0.0638209	0.108377	0.0869169		0.10156	0.0509383	0.0389086	0.0981483	0.0793357
0.128125	0.28125	0.113185	0.124597	0.0955756		0.166449	0.28125	0.155255	0.167168	0.108346		0.222758	0.8	0.354341	0.209632	0.123395		0.123434	0.0433604	0.09023	0.136459	0.103052		0.104496	0.0433604	0.0602104	0.115694	0.0914173		0.099813	0.0433604	0.0329647	0.0995887	0.0838108
0.131071	0.190476	0.113037	0.133136	0.0965672		0.167873	0.190476	0.153795	0.175369	0.110187		0.240327	0.873563	0.374901	0.223635	0.120993		0.118546	0.0463215	0.0966657	0.142366	0.104304		0.100532	0.0463215	0.0706013	0.125156	0.0882672		0.0931698	0.0463215	0.0363394	0.105602	0.0784143
0.136416	0.210526	0.112942	0.133453	0.0997475		0.15942	0.210526	0.165669	0.170153	0.109142		0.216263	0.666667	0.436469	0.233168	0.130728		0.131595	0.0431267	0.0959289	0.147091	0.108607		0.114225	0.0431267	0.0641642	0.118957	0.0947658		0.107252	0.0431267	0.0404537	0.111205	0.0872293
0.131768	0.321429	0.120187	0.13462	0.0975655		0.165595	0.321429	0.162621	0.158166	0.106923		0.207134	0.872093	0.414747	0.211209	0.125472		0.126039	0.0481283	0.095411	0.140206	0.103722		0.109928	0.0481283	0.0625571	0.118132	0.0914073		0.102278	0.0481283	0.0391819	0.107921	0.0833311
0.137658	0.625	0.109184	0.142499	0.0990218		0.159765	0.625	0.160083	0.172621	0.110632		0.240475	0.705882	0.425647	0.222728	0.12395		0.131015	0.0434783	0.097425	0.149637	0.104634		0.110882	0.0434783	0.0595331	0.129908	0.0906942		0.102342	0.0434783	0.0364579	0.116146	0.0821209
0.12813	0.266667	0.107682	0.132966	0.0912831		0.149542	0.266667	0.170148	0.155945	0.0977637		0.217584	0.785714	0.379195	0.23007	0.109153		0.128171	0.0456989	0.0957235	0.140728	0.0953434		0.107344	0.0456989	0.0652639	0.122049	0.0783481		0.0994692	0.0456989	0.043739	0.114497	0.0724101
0.138427	0.157895	0.12379	0.139256	0.101233		0.157281	0.157895	0.166387	0.167154	0.113482		0.221457	0.872093	0.368137	0.233088	0.124728		0.123437	0.0513514	0.0988357	0.135033	0.103617		0.113632	0.0513514	0.0627473	0.125921	0.0941926		0.105582	0.0513514	0.040299	0.116158	0.0868649
0.133063	0.111111	0.11813	0.123334	0.100821		0.157798	0.111111	0.161509	0.181937	0.116274		0.23473	0.75	0.411064	0.228185	0.121925		0.125983	0.0437158	0.0911505	0.124568	0.101757		0.109112	0.0437158	0.0620342	0.109694	0.0939712		0.10114	0.0437158	0.0392244	0.102123	0.0902307
0.130819	0.275862	0.100938	0.131153	0.0921611		0.152556	0.275862	0.161495	0.159178	0.100468		0.20557	0.769231	0.398568	0.216475	0.117656		0.124868	0.0455764	0.0946108	0.135021	0.0955674		0.104624	0.0455764	0.0584342	0.122714	0.083243		0.0952419	0.0455764	0.0346106	0.110257	0.0779639
0.125659	0.208333	0.101719	0.124881	0.0929869		0.152296	0.208333	0.163171	0.145094	0.0982734		0.213979	0.823529	0.403555	0.20308	0.117053		0.128094	0.0376344	0.133594	0.144036	0.109694		0.109429	0.0376344	0.0614021	0.114175	0.0888586		0.0969849	0.0376344	0.0378553	0.102739	0.0804328
0.132505	0.15	0.116595	0.132696	0.0941521		0.148158	0.15	0.156574	0.164585	0.100617		0.253156	0.619048	0.394866	0.209502	0.120155		0.126565	0.0510753	0.0841539	0.132162	0.0952994		0.106724	0.0510753	0.0675712	0.114112	0.0855216		0.0989137	0.0510753	0.0377753	0.106379	0.078193
0.129784	0.375	0.108722	0.135234	0.0959119		0.153914	0.375	0.157982	0.168002	0.107739		0.218147	0.722222	0.419824	0.226654	0.116345		0.130317	0.0356164	0.0909885	0.175855	0.108562		0.115779	0.0356164	0.0658735	0.119002	0.0840725		0.100134	0.0356164	0.0351783	0.1074	0.0796669
0.133325	0.166667	0.109374	0.128317	0.0944994		0.154409	0.166667	0.15921	0.149906	0.102773		0.225453	0.375	0.397778	0.206065	0.114606		0.119202	0.0509383	0.0942686	0.132119	0.0989122		0.106421	0.0509383	0.0617736	0.113051	0.0870203		0.0961992	0.0509383	0.0387306	0.103145	0.0810662
0.134521	0.625	0.121527	0.132863	0.097464		0.15754	0.625	0.172483	0.158821	0.105353		0.239111	0.625	0.424789	0.233052	0.123522		0.124669	0.0506667	0.0969083	0.133613	0.0985302		0.11195	0.0506667	0.0616418	0.120457	0.0913659		0.104099	0.0506667	0.0380214	0.109554	0.0841764
0.13326	0.225806	0.113228	0.131362	0.0993444		0.155976	0.225806	0.169533	0.164932	0.109179		0.201747	0.769231	0.438588	0.218381	0.123523		0.12494	0.0514905	0.099705	0.135562	0.104435		0.109419	0.0514905	0.0608214	0.110521	0.0895262		0.102029	0.0514905	0.0369928	0.097396	0.0804161
0.135485	0.190476	0.112408	0.126843	0.0885281		0.178423	0.190476	0.154719	0.157218	0.0981855		0.24286	0.681818	0.381666	0.229375	0.114071		0.115447	0.0459459	0.0964344	0.130519	0.0981855		0.0997146	0.0459459	0.061788	0.111968	0.0842781		0.0934312	0.0459459	0.0392538	0.10362	0.0781655
0.132186	0.105263	0.106556	0.135521	0.0985893		0.151437	0.105263	0.166113	0.164254	0.103356		0.199446	0.695652	0.437552	0.211298	0.115079		0.127651	0.0432432	0.0991057	0.142531	0.102264		0.109696	0.0432432	0.0688707	0.122734	0.0878738		0.104061	0.0432432	0.0359488	0.107713	0.078859
0.13547	0.416667	0.112606	0.132874	0.0986426		0.156888	0.416667	0.15879	0.162793	0.105496		0.217218	0.705882	0.413448	0.21919	0.123254		0.125288	0.0455764	0.0922643	0.136409	0.102899		0.108461	0.0455764	0.0614245	0.123699	0.0924519		0.101082	0.0455764	0.0374705	0.10998	0.086381
0.131985	0.333333	0.112421	0.139417	0.0909136		0.151757	0.333333	0.163535	0.164858	0.103648		0.208082	0.7	0.377558	0.222253	0.115686		0.127296	0.0433604	0.0957703	0.152482	0.0972867		0.109972	0.0433604	0.0617065	0.121684	0.0831302		0.0974602	0.0433604	0.0383012	0.109087	0.074698
0.131435	0.266667	0.111991	0.128082	0.0963778		0.153201	0.266667	0.168766	0.143705	0.102424		0.211428	0.75	0.404173	0.205174	0.118348		0.126855	0.0458221	0.0971515	0.13077	0.0989628		0.110686	0.0458221	0.0568547	0.118585	0.0900289		0.0999647	0.0458221	0.0346351	0.102998	0.0834614
0.130858	0.181818	0.110915	0.125904	0.0888956		0.18353	0.181818	0.169227	0.152836	0.0962734		0.267673	0.684211	0.34181	0.230816	0.106844		0.11356	0.0483871	0.0959533	0.134371	0.0928329		0.0980595	0.0483871	0.0630714	0.11182	0.0833315		0.0912822	0.0483871	0.0336352	0.101609	0.0791474
0.136024	0.285714	0.117909	0.13306	0.10199		0.160199	0.285714	0.160271	0.171152	0.111084		0.240302	0.833333	0.406955	0.221843	0.123937		0.128863	0.0458221	0.0942766	0.145352	0.106608		0.11026	0.0458221	0.0609424	0.110319	0.0907779		0.102162	0.0458221	0.03827	0.10277	0.0843859
0.13396	0.181818	0.114988	0.139592	0.0941125		0.155413	0.181818	0.160735	0.165508	0.105878		0.23278	0.65	0.362678	0.20781	0.119103		0.12944	0.0458221	0.0923657	0.150554	0.107686		0.109055	0.0458221	0.0584237	0.124822	0.0890093		0.0997272	0.0458221	0.0364793	0.110284	0.0782571
0.12703	0.266667	0.119589	0.129033	0.0936425		0.156466	0.266667	0.160078	0.16104	0.107092		0.245806	0.769231	0.397685	0.229259	0.116203		0.1195	0.0512129	0.0952019	0.131579	0.0977863		0.103978	0.0512129	0.063651	0.114361	0.0865444		0.0972653	0.0512129	0.0402768	0.103502	0.0774574
0.130632	0.15	0.115414	0.128546	0.0924011		0.155581	0.15	0.160196	0.170264	0.111428		0.198581	0.615385	0.376147	0.22885	0.124739		0.126267	0.0460705	0.0957071	0.140817	0.100576		0.107327	0.0460705	0.0653032	0.11384	0.0867115		0.0985042	0.0460705	0.0340162	0.098309	0.0766029
0.135367	0.333333	0.113466	0.127567	0.0898861		0.163089	0.333333	0.156777	0.181328	0.109784		0.243307	0.647059	0.394568	0.21998	0.119566		0.125579	0.048913	0.0846549	0.129172	0.0927228		0.105324	0.048913	0.0669789	0.107831	0.0858267		0.0980281	0.048913	0.0379572	0.0985582	0.0777955
0.127889	0.285714	0.108837	0.130953	0.0950842		0.151961	0.285714	0.164959	0.166753	0.103623		0.200938	0.722222	0.388201	0.215538	0.114583		0.123273	0.0481283	0.0951289	0.134971	0.103329		0.109462	0.0481283	0.0579367	0.11804	0.0899292		0.100327	0.0481283	0.0351937	0.106295	0.0808679
0.134095	0.242424	0.112554	0.129888	0.0900569		0.153207	0.242424	0.152619	0.17873	0.108644		0.234889	0.727273	0.399222	0.196423	0.118938		0.129125	0.048913	0.0947389	0.135072	0.0991787		0.107023	0.048913	0.0595025	0.116954	0.0840815		0.0968907	0.048913	0.0363414	0.10196	0.0753066
0.130997	0.157895	0.112084	0.13405	0.0954213		0.154687	0.157895	0.162633	0.167986	0.105379		0.216808	0.695652	0.420047	0.201412	0.11844		0.119644	0.0482574	0.0963326	0.134994	0.0979956		0.106745	0.0482574	0.0647251	0.117346	0.0864606		0.0991442	0.0482574	0.039264	0.105461	0.0800373
0.127488	0.125	0.119436	0.129815	0.098439		0.156664	0.125	0.16365	0.148984	0.104359		0.227886	0.695652	0.34478	0.206282	0.124882		0.124121	0.0505319	0.0928206	0.131601	0.100915		0.105341	0.0505319	0.0646875	0.110576	0.0887514		0.0948711	0.0505319	0.0371469	0.100767	0.0808415
0.130577	0.3	0.110735	0.130272	0.0920738		0.159178	0.3	0.157336	0.173064	0.103666		0.204311	0.75	0.387757	0.234752	0.118529		0.13046	0.0432432	0.0933881	0.150896	0.103666		0.116009	0.0432432	0.0638366	0.118718	0.0838684		0.10251	0.0432432	0.0345361	0.10091	0.075203
0.137356	0.157895	0.119844	0.142055	0.106721		0.159985	0.157895	0.179705	0.175145	0.116985		0.213637	0.666667	0.438967	0.220635	0.127426		0.125322	0.0509383	0.0978121	0.130939	0.107509		0.115734	0.0509383	0.064464	0.118141	0.0954051		0.10784	0.0509383	0.041132	0.107815	0.0876603
0.130593	0.258065	0.107241	0.12706	0.0946622		0.150219	0.258065	0.155866	0.174713	0.104312		0.205996	0.75	0.412283	0.220366	0.11978		0.126172	0.0409836	0.093157	0.134994	0.10349		0.10746	0.0409836	0.0592868	0.120223	0.0859673		0.0993925	0.0409836	0.0372688	0.108451	0.0789037
0.136655	0.4	0.12248	0.130384	0.100914		0.175833	0.4	0.173022	0.150006	0.111405		0.238981	0.722222	0.381999	0.21786	0.127411		0.117573	0.0458221	0.0940441	0.130892	0.105891		0.102176	0.0458221	0.0599923	0.115553	0.0935571		0.0954111	0.0458221	0.0387316	0.104943	0.0865132
0.131778	0.25	0.108578	0.128121	0.0934338		0.153949	0.25	0.168704	0.163895	0.108695		0.241333	0.75	0.398178	0.220834	0.117539		0.126378	0.0408719	0.0987924	0.141312	0.101784		0.107147	0.0408719	0.0661029	0.118967	0.0871185		0.0992772	0.0408719	0.0332537	0.100147	0.078178
0.132999	0.181818	0.116982	0.126463	0.093811		0.159511	0.181818	0.159253	0.153302	0.104744		0.227829	0.65	0.348064	0.232273	0.123034		0.120796	0.0461957	0.0893864	0.136907	0.101172		0.104698	0.0461957	0.0597073	0.111789	0.0878892		0.0970923	0.0461957	0.036515	0.101179	0.0803172
0.130603	0.421053	0.123175	0.12934	0.0958685		0.151552	0.421053	0.177116	0.165032	0.106111		0.230319	0.785714	0.353493	0.213319	0.12326		0.12456	0.0508021	0.0899438	0.133642	0.0997438		0.106011	0.0508021	0.0654565	0.113885	0.0814941		0.0965236	0.0508021	0.0369316	0.104253	0.0740236
0.124851	0.241379	0.104319	0.121318	0.0872323		0.146459	0.241379	0.155353	0.151688	0.100012		0.214498	0.785714	0.379921	0.206966	0.112522		0.124963	0.0406504	0.0975193	0.137693	0.0948315		0.100461	0.0406504	0.0559705	0.112018	0.0778324		0.0888046	0.0406504	0.0332302	0.0977347	0.0692699
0.132978	0.352941	0.113261	0.132239	0.0912847		0.162438	0.352941	0.158999	0.172723	0.115458		0.250787	0.6875	0.404085	0.211177	0.125744		0.119127	0.0487805	0.0922375	0.139172	0.0979139		0.103793	0.0487805	0.0618788	0.112722	0.0840095		0.0970428	0.0487805	0.0390411	0.102381	0.0770056
0.133594	0.4	0.112447	0.125031	0.0941335		0.15993	0.4	0.179551	0.143323	0.100807		0.237045	0.736842	0.423007	0.229135	0.120913		0.129186	0.0403226	0.0969478	0.134584	0.105797		0.109797	0.0403226	0.0668541	0.113126	0.0905355		0.105018	0.0403226	0.0425219	0.105526	0.0840916
0.135192	0.15	0.11125	0.129761	0.0885295		0.155791	0.15	0.155913	0.177929	0.104915		0.232126	0.876404	0.398767	0.238312	0.120731		0.12724	0.0490463	0.0903697	0.133018	0.0931686		0.110335	0.0490463	0.0612368	0.114742	0.0824455		0.101732	0.0490463	0.037524	0.10245	0.0744389
0.134575	0.176471	0.111183	0.14397	0.101391		0.156301	0.176471	0.16431	0.155271	0.104361		0.210423	0.333333	0.415942	0.225181	0.120788		0.120912	0.0456989	0.093614	0.143356	0.103048		0.111927	0.0456989	0.0633196	0.128254	0.09236		0.104517	0.0456989	0.040531	0.12094	0.0883047
0.133641	0.625	0.117586	0.129331	0.0955395		0.152401	0.625	0.15748	0.153179	0.105536		0.207015	0.625	0.411183	0.216917	0.123574		0.129514	0.0458221	0.0970845	0.138243	0.105536		0.110184	0.0458221	0.0596775	0.115363	0.0901224		0.099304	0.0458221	0.0370085	0.105172	0.0804382
0.132469	0.266667	0.116407	0.145404	0.0948972		0.155666	0.266667	0.165675	0.168052	0.106362		0.204916	0.833333	0.363199	0.199018	0.117904		0.129154	0.0432432	0.0959406	0.155122	0.100051		0.109179	0.0432432	0.0617178	0.120517	0.084406		0.100876	0.0432432	0.0364238	0.110161	0.077801
0.136373	0.190476	0.112438	0.132087	0.096298		0.171682	0.190476	0.161606	0.167319	0.107915		0.242241	0.619048	0.384363	0.245566	0.125411		0.117715	0.0510753	0.0936561	0.138271	0.103679		0.101578	0.0510753	0.0660054	0.120094	0.0932224		0.0974157	0.0510753	0.0390665	0.104089	0.0818252
0.135787	0.1	0.116792	0.135146	0.104523		0.157533	0.1	0.170173	0.176808	0.11322		0.202076	0.666667	0.44616	0.201774	0.129766		0.124666	0.0487805	0.100263	0.138927	0.107802		0.111877	0.0487805	0.0687584	0.113501	0.0901826		0.104099	0.0487805	0.0360918	0.10542	0.0837894
0.134632	0.357143	0.111648	0.130096	0.0977388		0.157966	0.357143	0.155242	0.159516	0.106566		0.240837	0.733333	0.412445	0.212643	0.117696		0.128072	0.0433604	0.0925167	0.135063	0.103048		0.108763	0.0433604	0.0642656	0.119606	0.0918051		0.100557	0.0433604	0.0345579	0.106772	0.0827297
0.135647	0.28125	0.117139	0.128235	0.0963258		0.155441	0.28125	0.162047	0.154066	0.104206		0.203243	0.785714	0.379543	0.209101	0.124805		0.127795	0.0432432	0.0910229	0.129985	0.0981411		0.110894	0.0432432	0.0616293	0.115013	0.0902173		0.102106	0.0432432	0.0385517	0.106662	0.0850055
0.137152	0.15	0.124407	0.127834	0.101724		0.170932	0.15	0.163823	0.158146	0.110277		0.249638	0.873563	0.407351	0.222986	0.127845		0.129627	0.0513514	0.0931117	0.131049	0.103628		0.109918	0.0513514	0.0675906	0.113565	0.0911323		0.102129	0.0513514	0.037389	0.103214	0.083131
0.135996	0.258065	0.120534	0.137419	0.0965847		0.1635	0.258065	0.165322	0.179138	0.108652		0.211759	0.846154	0.361538	0.215534	0.120877		0.129354	0.0485175	0.0969318	0.126583	0.100995		0.111204	0.0485175	0.0632377	0.115188	0.089863		0.103277	0.0485175	0.0393897	0.103645	0.082641
0.133358	0.3	0.112995	0.1365	0.100734		0.159142	0.3	0.170796	0.168409	0.108939		0.253588	0.769231	0.444225	0.215883	0.124991		0.129035	0.0458221	0.100685	0.149416	0.108603		0.11118	0.0458221	0.0616477	0.11528	0.0884859		0.105515	0.0458221	0.0382434	0.101013	0.077732
0.126844	0.411765	0.112536	0.127475	0.0871801		0.150353	0.411765	0.157805	0.154845	0.0967309		0.244385	0.769231	0.415427	0.229909	0.115694		0.125708	0.0431267	0.101706	0.142121	0.0997145		0.105967	0.0431267	0.054104	0.112996	0.0825011		0.100226	0.0431267	0.0331974	0.101083	0.0735102
0.131129	0.258065	0.123641	0.133756	0.0975991		0.154452	0.258065	0.164757	0.171475	0.10245		0.228369	0.785714	0.398288	0.223907	0.115259		0.120653	0.0512129	0.0950188	0.13013	0.100752		0.106733	0.0512129	0.0664248	0.114147	0.0839341		0.0973456	0.0512129	0.0419932	0.103459	0.074047
0.126099	0.166667	0.0992768	0.123563	0.0892789		0.144021	0.166667	0.168638	0.148938	0.0988811		0.211399	0.571429	0.370233	0.19518	0.109167		0.12432	0.0431267	0.0937849	0.134667	0.0946546		0.101532	0.0431267	0.0620958	0.119547	0.0859963		0.0904022	0.0431267	0.0301296	0.10149	0.0791267
0.127673	0.125	0.107779	0.133529	0.0866963		0.151997	0.125	0.153959	0.163583	0.108238		0.200142	0.75	0.388333	0.224719	0.114932		0.124398	0.0409836	0.092312	0.134963	0.100837		0.104339	0.0409836	0.0592354	0.114499	0.0822431		0.0967233	0.0409836	0.0363577	0.106371	0.0749427
0.130729	0.15	0.110836	0.1359	0.0944649		0.156091	0.15	0.161714	0.166147	0.0995367		0.24011	0.714286	0.359978	0.212011	0.116499		0.116099	0.0506667	0.0977706	0.134275	0.0953173		0.104893	0.0506667	0.0627551	0.118868	0.0852786		0.0958432	0.0506667	0.0394097	0.108427	0.0809895
0.13574	0.285714	0.121922	0.129044	0.0943454		0.157876	0.285714	0.162185	0.154662	0.111236		0.23338	0.666667	0.396163	0.216075	0.124358		0.128441	0.0486486	0.095588	0.129229	0.0972439		0.110433	0.0486486	0.0627539	0.113242	0.0905554		0.102569	0.0486486	0.0394904	0.101907	0.0825981
0.135373	0.181818	0.119435	0.133019	0.104295		0.163645	0.181818	0.165113	0.15534	0.111109		0.225518	0.666667	0.413429	0.214742	0.127181		0.122356	0.0512129	0.0977448	0.130343	0.106164		0.1087	0.0512129	0.0653449	0.112884	0.0912156		0.101456	0.0512129	0.0404944	0.102846	0.0848669
0.135063	0.275862	0.11962	0.135549	0.0948948		0.154581	0.275862	0.163838	0.161691	0.100465		0.200967	0.833333	0.361405	0.237098	0.124244		0.129767	0.0433604	0.0940945	0.142282	0.0973877		0.11196	0.0433604	0.0643971	0.119716	0.0895251		0.104164	0.0433604	0.0411653	0.113512	0.0823352
0.138605	0.290323	0.124129	0.135402	0.095795		0.158373	0.290323	0.177821	0.156469	0.108636		0.212845	0.75	0.39074	0.214975	0.126821		0.125184	0.0508021	0.0911021	0.138258	0.0984544		0.112876	0.0508021	0.0614473	0.123928	0.0898516		0.102943	0.0508021	0.0376824	0.113253	0.0807916
0.134404	0.241379	0.110971	0.1477	0.101739		0.158391	0.241379	0.170611	0.184592	0.115381		0.211332	0.75	0.436435	0.219553	0.125122		0.122936	0.0487805	0.0974689	0.131133	0.103269		0.111712	0.0487805	0.0603873	0.118013	0.0926037		0.104073	0.0487805	0.0380777	0.109309	0.0871144
0.123188	0.384615	0.115962	0.12791	0.0962587		0.168179	0.384615	0.153469	0.156897	0.100916		0.238358	0.722222	0.394129	0.23319	0.126514		0.117689	0.0505319	0.0955827	0.136074	0.10043		0.100907	0.0505319	0.0600671	0.115834	0.0921446		0.0937377	0.0505319	0.0379097	0.105122	0.0841477
0.127242	0.266667	0.110785	0.133371	0.0949004		0.151901	0.266667	0.152141	0.173092	0.105771		0.237486	0.833333	0.415497	0.210515	0.117366		0.123989	0.0408719	0.0960168	0.144971	0.104099		0.10357	0.0408719	0.0649006	0.117242	0.0842639		0.0955871	0.0408719	0.0332176	0.0990928	0.0730631
0.12811	0.333333	0.10435	0.117858	0.0917521		0.158103	0.333333	0.160485	0.150766	0.101009		0.228345	0.705882	0.42477	0.217217	0.122034		0.126018	0.0381471	0.0878819	0.143913	0.109091		0.112423	0.0381471	0.0536327	0.109346	0.0880875		0.0981411	0.0381471	0.0317582	0.0990869	0.0801612
0.132814	0.275862	0.10945	0.132167	0.0956213		0.154821	0.275862	0.16133	0.156273	0.10439		0.222802	0.785714	0.42394	0.221509	0.1208		0.134801	0.0456989	0.0973191	0.147669	0.10439		0.109198	0.0456989	0.0686268	0.118824	0.0875735		0.0989903	0.0456989	0.0364704	0.101334	0.077279
0.127726	0.130435	0.102412	0.128011	0.0960151		0.153877	0.130435	0.15202	0.170185	0.103313		0.215287	0.736842	0.342944	0.215569	0.114562		0.121987	0.0459459	0.0976852	0.126367	0.101232		0.101831	0.0459459	0.0643146	0.112007	0.0856623		0.094034	0.0459459	0.0351081	0.0981467	0.079528
0.135644	0.25	0.119116	0.125483	0.0928441		0.157432	0.25	0.164265	0.17231	0.10979		0.223479	0.818182	0.383801	0.222642	0.119411		0.122704	0.0463215	0.0899414	0.126333	0.0929859		0.110324	0.0463215	0.062142	0.115143	0.08617		0.10268	0.0463215	0.0391363	0.103634	0.080399
0.140351	0.233333	0.12116	0.139888	0.0988191		0.163771	0.233333	0.171859	0.178978	0.11018		0.25115	0.769231	0.431297	0.20731	0.127392		0.125276	0.0536193	0.0996152	0.137802	0.100035		0.112116	0.0536193	0.0601872	0.122887	0.0925811		0.104179	0.0536193	0.0370579	0.108588	0.082108
0.12967	0.3125	0.114145	0.128385	0.0938001		0.156765	0.3125	0.160926	0.157379	0.103099		0.219769	0.769231	0.391481	0.235576	0.118192		0.126265	0.0407609	0.0924973	0.132632	0.100203		0.106487	0.0407609	0.0665053	0.119955	0.0879009		0.101633	0.0407609	0.0365014	0.102903	0.0805632
0.129494	0.0714286	0.108044	0.128019	0.0970754		0.152029	0.0714286	0.162698	0.156322	0.102135		0.19641	0.571429	0.415169	0.199789	0.112259		0.12952	0.0427807	0.0947664	0.138242	0.102135		0.109328	0.0427807	0.0593495	0.119241	0.0898088		0.100426	0.0427807	0.0352279	0.101679	0.0824533
0.135691	0.3	0.117658	0.139419	0.101176		0.165007	0.3	0.173507	0.163123	0.112988		0.212385	0.833333	0.422068	0.209581	0.128384		0.12793	0.0509383	0.100289	0.132513	0.102016		0.11233	0.0509383	0.0663391	0.115431	0.091199		0.105329	0.0509383	0.0418267	0.103424	0.0834403
0.137595	0.142857	0.113734	0.140105	0.100473		0.159231	0.142857	0.174943	0.176897	0.113294		0.206197	0.625	0.402192	0.223789	0.127867		0.129721	0.0460705	0.0929453	0.150639	0.104234		0.115491	0.0460705	0.0630475	0.127955	0.0946885		0.109588	0.0460705	0.0390503	0.115415	0.086003
0.137548	0.105263	0.116958	0.137231	0.100531		0.162518	0.105263	0.164581	0.176693	0.111439		0.240155	0.681818	0.434463	0.215122	0.122659		0.130159	0.0487805	0.097831	0.13553	0.105777		0.112697	0.0487805	0.0619304	0.110268	0.0932042		0.104444	0.0487805	0.0383443	0.102174	0.0861148
0.125764	0.307692	0.11213	0.12477	0.0912059		0.152325	0.307692	0.149229	0.15578	0.10036		0.239265	0.764706	0.360927	0.236272	0.114684		0.123773	0.0485175	0.0864511	0.125762	0.0956408		0.101785	0.0485175	0.0676123	0.110196	0.0868935		0.0951398	0.0485175	0.0393967	0.100355	0.0793087
0.108856	0.222222	0.0915231	0.125221	0.0611429		0.141007	0.222222	0.141901	0.146715	0.0685667		0.233016	0.785714	0.280716	0.196399	0.0727409		0.126985	0.0453333	0.106113	0.135294	0.0704043		0.0702457	0.0453333	0.0561862	0.107825	0.0544713		0.049874	0.0453333	0.0298588	0.0982457	0.0497328
0.132698	0.3125	0.109933	0.132348	0.0943925		0.152411	0.3125	0.160867	0.169131	0.108668		0.241171	0.666667	0.420285	0.205584	0.121824		0.125798	0.0408719	0.0927023	0.149301	0.103922		0.107651	0.0408719	0.0619384	0.12186	0.0896943		0.0985449	0.0408719	0.0320974	0.106135	0.0793907
0.131085	0.173913	0.113555	0.127104	0.0948292		0.155154	0.173913	0.157093	0.171607	0.10927		0.233577	0.681818	0.418594	0.202563	0.120871		0.127715	0.0460705	0.0916272	0.130636	0.103827		0.103389	0.0460705	0.0636606	0.106269	0.0850923		0.0956016	0.0460705	0.0342516	0.09692	0.0750736
0.129493	0.45	0.11545	0.134977	0.100124		0.148639	0.45	0.165275	0.161506	0.104699		0.201074	0.769231	0.380007	0.232517	0.1173		0.122144	0.0481283	0.0945945	0.130647	0.101415		0.108757	0.0481283	0.0651055	0.116973	0.091223		0.0980715	0.0481283	0.0413664	0.108697	0.0860422
0.128181	0.111111	0.10612	0.127337	0.0986911		0.149893	0.111111	0.158807	0.155311	0.105795		0.202609	0.375	0.416445	0.196454	0.111719		0.126503	0.0459459	0.097072	0.133379	0.101333		0.107454	0.0459459	0.0663441	0.111027	0.0902723		0.0985562	0.0459459	0.0348493	0.0998758	0.0841453
0.1342	0.25	0.122814	0.136418	0.09663		0.166173	0.25	0.177347	0.197312	0.113827		0.250478	0.785714	0.398892	0.225398	0.125575		0.12787	0.0487805	0.101445	0.143738	0.10335		0.111275	0.0487805	0.0603896	0.116902	0.0906007		0.103406	0.0487805	0.0355409	0.100787	0.0806578
0.133075	0.294118	0.112279	0.132219	0.0887367		0.151943	0.294118	0.157276	0.162419	0.108728		0.224228	0.625	0.398091	0.217026	0.121966		0.124367	0.0486486	0.0896622	0.135624	0.095684		0.106348	0.0486486	0.0592949	0.123914	0.0842002		0.0985115	0.0486486	0.0362904	0.109319	0.077208
0.133472	0.157895	0.120335	0.131396	0.0965407		0.159592	0.157895	0.159896	0.156665	0.105876		0.219084	0.681818	0.4128	0.221692	0.124162		0.127449	0.0459459	0.0941203	0.1342	0.10153		0.110088	0.0459459	0.0611137	0.118617	0.0907987		0.102483	0.0459459	0.0385648	0.111494	0.0842747
0.131479	0.290323	0.114522	0.127061	0.0961455		0.161329	0.290323	0.171985	0.159169	0.108437		0.244356	0.818182	0.428966	0.23104	0.121507		0.127966	0.0482574	0.101183	0.132935	0.103303		0.110353	0.0482574	0.0588153	0.117428	0.0884167		0.102053	0.0482574	0.035417	0.104408	0.0797679
0.124708	0.190476	0.100416	0.123834	0.0869025		0.18092	0.190476	0.135132	0.153675	0.093522		0.262074	0.636364	0.312991	0.216136	0.10806		0.10754	0.0432432	0.101561	0.137451	0.0937289		0.0904421	0.0432432	0.0622343	0.112434	0.0834851		0.0862807	0.0432432	0.0359916	0.101385	0.0784807
0.137268	0.241379	0.108345	0.132553	0.0938808		0.157614	0.241379	0.161413	0.157546	0.10745		0.236086	0.785714	0.420345	0.232934	0.128361		0.131449	0.0432432	0.0963597	0.144798	0.108836		0.112613	0.0432432	0.0576868	0.121286	0.0912048		0.105844	0.0432432	0.0361872	0.102674	0.0801861
0.131197	0.3125	0.119365	0.137098	0.0958941		0.157188	0.3125	0.160884	0.162325	0.103102		0.207542	0.714286	0.349951	0.226999	0.116239		0.123855	0.0459459	0.0937426	0.144705	0.101129		0.110097	0.0459459	0.0612851	0.116468	0.0861569		0.0991286	0.0459459	0.0382915	0.109736	0.0794057
0.134867	0.375	0.111041	0.130562	0.0948771		0.160845	0.375	0.154577	0.147282	0.099392		0.221587	0.722222	0.342249	0.231621	0.121947		0.123588	0.0455764	0.0918144	0.133526	0.0979578		0.106412	0.0455764	0.0621842	0.115132	0.0864493		0.0983312	0.0455764	0.0389201	0.106278	0.0814468
0.126045	0.391304	0.10979	0.128227	0.0939921		0.151329	0.391304	0.154872	0.173395	0.105946		0.226379	0.7	0.372012	0.223656	0.121633		0.126145	0.0486486	0.0928732	0.135197	0.100985		0.10735	0.0486486	0.0610543	0.111444	0.0875415		0.0993528	0.0486486	0.036529	0.100329	0.0774936
0.127421	0.25	0.118026	0.131222	0.0909574		0.154835	0.25	0.161647	0.157389	0.101326		0.247729	0.769231	0.41442	0.226669	0.115714		0.123152	0.0485175	0.0951632	0.140248	0.104963		0.105948	0.0485175	0.0588681	0.112173	0.0808095		0.0985765	0.0485175	0.0359508	0.097955	0.0725228
0.130623	0.181818	0.109499	0.130731	0.094087		0.153011	0.181818	0.163372	0.159948	0.10454		0.220018	0.619048	0.423353	0.232643	0.115292		0.124209	0.0409836	0.093357	0.134309	0.0973439		0.106889	0.0409836	0.0590871	0.123043	0.0880321		0.0993241	0.0409836	0.0362703	0.110175	0.0824967
0.131837	0.181818	0.114852	0.128104	0.0971928		0.157401	0.181818	0.157641	0.163135	0.106603		0.227012	0.375	0.389828	0.205259	0.125873		0.126748	0.0483871	0.0942778	0.126821	0.100481		0.106031	0.0483871	0.0636702	0.117819	0.0885584		0.0961341	0.0483871	0.0336227	0.100325	0.081429
0.131191	0.290323	0.110762	0.123866	0.0921559		0.156002	0.290323	0.175706	0.151571	0.105571		0.230448	0.785714	0.420466	0.21607	0.123959		0.129515	0.0380435	0.0946015	0.143204	0.108362		0.109291	0.0380435	0.0590643	0.10904	0.0893793		0.103512	0.0380435	0.0353176	0.0972961	0.0791965
0.137935	0.190476	0.116696	0.131672	0.103467		0.173985	0.190476	0.162218	0.158466	0.111627		0.254276	0.7	0.409704	0.234031	0.127482		0.117942	0.0485175	0.0976659	0.135534	0.107508		0.103527	0.0485175	0.0692979	0.118038	0.0951559		0.0997715	0.0485175	0.0404485	0.104296	0.0866221
0.134962	0.444444	0.119042	0.122637	0.101666		0.162569	0.444444	0.165082	0.153941	0.110188		0.216867	0.833333	0.421829	0.222684	0.123164		0.128334	0.0483871	0.0975132	0.131772	0.107414		0.111615	0.0483871	0.0629511	0.112236	0.0919042		0.10369	0.0483871	0.0394542	0.100388	0.0846148
0.126916	0.1	0.110511	0.135845	0.0917057		0.143099	0.1	0.166388	0.174695	0.0966769		0.204293	0.625	0.369631	0.202854	0.105787		0.125648	0.0510753	0.0953648	0.129397	0.0909474		0.105892	0.0510753	0.0618941	0.113086	0.075983		0.086198	0.0510753	0.038012	0.103939	0.0697479
0.136207	0.233333	0.111153	0.126729	0.0970283		0.162155	0.233333	0.160599	0.156283	0.110093		0.221161	0.88764	0.372966	0.20588	0.123124		0.127327	0.0459459	0.098747	0.139115	0.100709		0.109638	0.0459459	0.0599053	0.117281	0.0918433		0.101312	0.0459459	0.0355036	0.10299	0.0847715
0.132474	0.285714	0.120382	0.130468	0.0987212		0.152994	0.285714	0.166678	0.148451	0.107372		0.220592	0.75	0.407306	0.233271	0.122599		0.12248	0.0485175	0.0958663	0.133455	0.0994124		0.110186	0.0485175	0.0638543	0.119586	0.0882297		0.102684	0.0485175	0.0398146	0.105888	0.0779389
0.142218	0.225806	0.118606	0.141019	0.100956		0.161533	0.225806	0.16437	0.18199	0.114776		0.227408	0.769231	0.407395	0.211502	0.129097		0.132814	0.0487805	0.0937979	0.141019	0.103807		0.113692	0.0487805	0.0592868	0.127958	0.0908185		0.10493	0.0487805	0.0363374	0.112105	0.0834949
0.133426	0.136364	0.110977	0.132698	0.0957837		0.156845	0.136364	0.157671	0.171022	0.10589		0.232537	0.375	0.433577	0.217087	0.114536		0.121947	0.0461957	0.0936945	0.141238	0.098311		0.105052	0.0461957	0.0555409	0.117469	0.0861357		0.0971023	0.0461957	0.0334595	0.106862	0.0811227
0.132777	0.357143	0.127081	0.130297	0.0944968		0.158947	0.357143	0.166675	0.15396	0.106876		0.235563	0.7	0.409764	0.233759	0.120479		0.12828	0.0509383	0.0900519	0.131515	0.0962019		0.105462	0.0509383	0.0715927	0.111339	0.0857757		0.0951203	0.0509383	0.0398869	0.101341	0.0769787
0.127092	0.210526	0.10797	0.124474	0.0868131		0.162236	0.210526	0.142264	0.145424	0.0925281		0.237933	0.681818	0.339354	0.195061	0.106823		0.114798	0.0454545	0.0957002	0.136196	0.0960523		0.0954849	0.0454545	0.061389	0.112355	0.0829145		0.0868405	0.0454545	0.0346216	0.101247	0.0768439
0.12418	0.266667	0.0954577	0.128617	0.0806613		0.144927	0.266667	0.142944	0.155576	0.0878522		0.214246	0.818182	0.34642	0.217435	0.103592		0.12809	0.0379404	0.0957183	0.150262	0.0974203		0.110141	0.0379404	0.0588239	0.115911	0.0776374		0.0958889	0.0379404	0.0394652	0.104398	0.0703581
0.128353	0.222222	0.11167	0.124506	0.0930731		0.152219	0.222222	0.160441	0.175695	0.103545		0.224249	0.6	0.41706	0.225766	0.119771		0.117028	0.0414365	0.0957584	0.124238	0.0973496		0.105951	0.0414365	0.0616215	0.112589	0.0849259		0.0986621	0.0414365	0.0384983	0.105833	0.0818359
0.131397	0.157895	0.11285	0.133579	0.102477		0.156191	0.157895	0.181221	0.159435	0.105701		0.210601	0.714286	0.437381	0.214193	0.120465		0.126261	0.0454545	0.101402	0.142455	0.105435		0.109573	0.0454545	0.0696365	0.120674	0.0906818		0.104679	0.0454545	0.0356424	0.107071	0.0832634
0.140239	0.266667	0.126255	0.134888	0.0992675		0.162792	0.266667	0.165014	0.171073	0.119718		0.25073	0.684211	0.401208	0.209655	0.130727		0.131221	0.0514905	0.0962925	0.136891	0.102656		0.113937	0.0514905	0.0635162	0.120967	0.0935005		0.105751	0.0514905	0.0403724	0.107772	0.0845214
0.13418	0.15	0.109732	0.12886	0.098426		0.15684	0.15	0.168878	0.179268	0.111937		0.210548	0.883721	0.359145	0.229538	0.119574		0.131317	0.0435967	0.0970366	0.138014	0.10322		0.109597	0.0435967	0.0601819	0.118147	0.0887713		0.101792	0.0435967	0.0358544	0.104566	0.0846564
0.132622	0.272727	0.110606	0.14091	0.0963702		0.156703	0.272727	0.162276	0.180223	0.114325		0.200269	0.769231	0.421377	0.214232	0.121627		0.129367	0.0410959	0.0948201	0.146751	0.105228		0.109484	0.0410959	0.0691823	0.121761	0.0876822		0.103876	0.0410959	0.0387199	0.108633	0.0776838
0.13435	0.125	0.115215	0.120532	0.0902165		0.157465	0.125	0.15491	0.167411	0.113841		0.218333	0.769231	0.405716	0.232666	0.120036		0.128268	0.0383562	0.0896591	0.134464	0.113841		0.10621	0.0383562	0.0593505	0.10819	0.0808562		0.100361	0.0383562	0.0365956	0.0987667	0.0747856
0.134868	0.15	0.111375	0.13417	0.100148		0.156395	0.15	0.159645	0.164955	0.108495		0.228304	0.625	0.346064	0.210219	0.117785		0.118581	0.0510753	0.0936922	0.133263	0.102761		0.106515	0.0510753	0.0621444	0.117656	0.0902848		0.0968165	0.0510753	0.0391013	0.103396	0.0836161
0.132237	0.190476	0.116575	0.133165	0.10016		0.152281	0.190476	0.16783	0.156343	0.114144		0.22456	0.65	0.423929	0.215704	0.125285		0.126438	0.0460705	0.0992992	0.140112	0.108663		0.109087	0.0460705	0.0610457	0.118723	0.0905274		0.101635	0.0460705	0.0376587	0.100824	0.0813623
0.128672	0.1875	0.10916	0.136656	0.0927059		0.16219	0.1875	0.154018	0.150031	0.0962275		0.264677	0.684211	0.350865	0.210515	0.109294		0.107368	0.0478723	0.100496	0.132359	0.0936104		0.096686	0.0478723	0.062112	0.117198	0.0868994		0.0896881	0.0478723	0.0333209	0.10885	0.0819836
0.131671	0.4	0.114439	0.131522	0.0931161		0.160756	0.4	0.175944	0.151985	0.101869		0.246737	0.75	0.419863	0.226404	0.122074		0.128116	0.0481283	0.0956066	0.136347	0.0975674		0.110483	0.0481283	0.0641429	0.122855	0.0905582		0.102174	0.0481283	0.0321329	0.108177	0.0815139
0.135129	0.275862	0.119739	0.142353	0.0962662		0.171235	0.275862	0.157946	0.163008	0.106128		0.239977	0.8	0.386465	0.225718	0.122889		0.128191	0.0510753	0.0897349	0.135574	0.0966458		0.10817	0.0510753	0.0666799	0.120003	0.0919572		0.10023	0.0510753	0.0374991	0.111197	0.0844844
0.129457	0.225806	0.114358	0.128794	0.0946214		0.148504	0.225806	0.1694	0.174722	0.104482		0.189298	0.769231	0.388459	0.205495	0.114219		0.121729	0.0485175	0.0888254	0.130778	0.0949872		0.10929	0.0485175	0.058514	0.111611	0.0848609		0.0992928	0.0485175	0.0371524	0.0979255	0.0798045
0.134518	0.266667	0.120857	0.125951	0.0973855		0.162909	0.266667	0.164383	0.176888	0.116745		0.250493	0.833333	0.427143	0.22477	0.125248		0.127039	0.0460705	0.0993109	0.133244	0.104897		0.110832	0.0460705	0.0613896	0.111945	0.0902248		0.103134	0.0460705	0.0379615	0.100672	0.0831395
0.125902	0.210526	0.11175	0.123443	0.0857917		0.145576	0.210526	0.148615	0.145705	0.0967848		0.214709	0.375	0.380287	0.2164	0.115996		0.127583	0.0432432	0.0879677	0.137047	0.0994151		0.109272	0.0432432	0.0607907	0.111795	0.0825457		0.0909377	0.0432432	0.0366686	0.0996381	0.0703026
0.134226	0.258065	0.109539	0.135954	0.10148		0.156395	0.258065	0.16456	0.166695	0.111058		0.198764	0.833333	0.436916	0.223584	0.124151		0.127923	0.0460705	0.0962202	0.146888	0.10437		0.111105	0.0460705	0.061158	0.119793	0.0919667		0.105907	0.0460705	0.0389296	0.108234	0.0847661
0.131645	0.181818	0.117957	0.12949	0.0963227		0.1576	0.181818	0.163753	0.148396	0.103232		0.206862	0.722222	0.393381	0.21096	0.122322		0.122949	0.0483871	0.098207	0.134618	0.0998097		0.108764	0.0483871	0.0610793	0.113597	0.0889329		0.100944	0.0483871	0.0354497	0.106405	0.0793859
0.131948	0.225806	0.109655	0.133633	0.0920854		0.15332	0.75	0.153787	0.198703	0.108327		0.220343	0.75	0.4057	0.221953	0.116061		0.121452	0.0438356	0.0844757	0.142595	0.0948978		0.105878	0.0438356	0.0583039	0.117439	0.0856768		0.0984894	0.0438356	0.0367496	0.108829	0.0817033
0.123187	0.259259	0.103845	0.123357	0.0813906		0.142901	0.259259	0.164767	0.139584	0.0871458		0.1795	0.75	0.343585	0.183318	0.0951806		0.127218	0.0477454	0.0981179	0.131419	0.0871458		0.106313	0.0477454	0.0538911	0.109708	0.0741477		0.0889961	0.0477454	0.0315558	0.0986876	0.0675662
0.129433	0.290323	0.106701	0.132007	0.0913045		0.153605	0.290323	0.147105	0.149844	0.0988146		0.211012	0.8	0.349457	0.212917	0.115069		0.122781	0.0456989	0.08981	0.135518	0.0988146		0.101745	0.0456989	0.0652708	0.123322	0.0846848		0.0940517	0.0456989	0.038855	0.109595	0.0778955
0.124248	0.166667	0.116349	0.126031	0.0949221		0.166977	0.166667	0.158647	0.167574	0.107121		0.239258	0.636364	0.349703	0.239267	0.125109		0.115881	0.0483871	0.0948474	0.131904	0.10085		0.101192	0.0483871	0.0588379	0.108508	0.0892769		0.0947184	0.0483871	0.0369833	0.0980949	0.0815553
0.134046	0.352941	0.115621	0.129244	0.0960241		0.15901	0.352941	0.16381	0.168249	0.113267		0.232263	0.722222	0.429438	0.235025	0.125333		0.12827	0.0409836	0.0994527	0.151005	0.10612		0.114577	0.0409836	0.0674275	0.120845	0.0881141		0.10292	0.0409836	0.0356601	0.102226	0.0778296
0.13509	0.217391	0.122561	0.1323	0.102693		0.163504	0.217391	0.164056	0.163121	0.117797		0.238819	0.684211	0.419094	0.250422	0.128839		0.130962	0.0460705	0.0979948	0.136556	0.108298		0.112371	0.0460705	0.0644507	0.120057	0.0929902		0.104412	0.0460705	0.039625	0.104247	0.0828072
0.127003	0.15	0.118041	0.123437	0.0905025		0.157838	0.15	0.163631	0.154087	0.103871		0.237902	0.625	0.376168	0.211977	0.117924		0.122615	0.0482574	0.0861835	0.129917	0.0975604		0.105258	0.0482574	0.0622242	0.108958	0.0847533		0.0934093	0.0482574	0.0346713	0.0967993	0.0777892
0.137087	0.375	0.126162	0.136198	0.106449		0.16549	0.375	0.173504	0.174029	0.117547		0.2391	0.722222	0.426376	0.225659	0.126542		0.125323	0.0487805	0.0980562	0.1305	0.108593		0.113135	0.0487805	0.0663548	0.114431	0.0975605		0.105344	0.0487805	0.0415671	0.104896	0.0904309
0.131587	0.2	0.113118	0.13211	0.0980634		0.150044	0.2	0.174298	0.148897	0.108915		0.226401	0.764706	0.433465	0.211015	0.120573		0.125783	0.0503979	0.10079	0.136027	0.106084		0.112055	0.0503979	0.0621927	0.117423	0.0881776		0.104312	0.0503979	0.0379478	0.106279	0.077387
0.12652	0.357143	0.109767	0.128632	0.091188		0.152502	0.357143	0.165208	0.145284	0.0941274		0.210685	0.722222	0.383329	0.231157	0.116445		0.126137	0.048	0.0976052	0.134104	0.0939515		0.106942	0.048	0.0608256	0.118905	0.0857752		0.0991649	0.048	0.03664	0.105924	0.0769132
0.137128	0.190476	0.114299	0.127183	0.0996003		0.178307	0.190476	0.167634	0.168465	0.116741		0.253783	0.873563	0.391847	0.222488	0.129465		0.120134	0.0435967	0.0934958	0.139524	0.107743		0.103137	0.0435967	0.0665081	0.119743	0.0959402		0.0991584	0.0435967	0.0390563	0.103023	0.0870658
0.128711	0.142857	0.112353	0.133161	0.094471		0.160631	0.142857	0.156131	0.181836	0.105611		0.246715	0.608696	0.373472	0.217777	0.124916		0.123273	0.0435967	0.0897548	0.135648	0.103919		0.103889	0.0435967	0.0595449	0.121742	0.086408		0.0964035	0.0435967	0.0320245	0.111592	0.0806184
0.133478	0.222222	0.117364	0.132505	0.10065		0.162933	0.222222	0.164009	0.162995	0.108968		0.213602	0.833333	0.394275	0.210525	0.121407		0.130863	0.0483871	0.0937827	0.137275	0.105244		0.110303	0.0483871	0.058449	0.115833	0.0893767		0.0996937	0.0483871	0.0352812	0.103303	0.0819982
0.130145	0.181818	0.110904	0.12637	0.0897809		0.154323	0.181818	0.150603	0.17605	0.106809		0.22416	0.876404	0.397409	0.227856	0.119107		0.123682	0.0410959	0.0867713	0.133306	0.100047		0.104068	0.0410959	0.0583861	0.113884	0.0827243		0.0955711	0.0410959	0.0348206	0.105091	0.0774395
0.128415	0.176471	0.112115	0.133074	0.0973986		0.151863	0.176471	0.164532	0.143608	0.102473		0.214245	0.285714	0.396793	0.210679	0.117933		0.128449	0.0481283	0.0968469	0.134552	0.10051		0.108356	0.0481283	0.0689959	0.118275	0.0862988		0.0974835	0.0481283	0.0366992	0.104072	0.0789421
0.133855	0.3	0.118844	0.134039	0.100737		0.163292	0.3	0.160675	0.168297	0.109136		0.224653	0.769231	0.408644	0.234303	0.123883		0.121921	0.0483871	0.0959869	0.14083	0.106757		0.106525	0.0483871	0.0630609	0.113624	0.0919087		0.0992091	0.0483871	0.0400027	0.103366	0.0833483
0.132503	0.25	0.116223	0.134359	0.0937888		0.153142	0.25	0.165654	0.153526	0.103496		0.212391	0.818182	0.3599	0.222072	0.113622		0.126276	0.0460705	0.0962595	0.144628	0.097734		0.110414	0.0460705	0.0614427	0.12415	0.0860541		0.0979405	0.0460705	0.0384602	0.11303	0.0794607
0.136272	0.142857	0.114673	0.144387	0.103602		0.159429	0.625	0.166484	0.194364	0.112679		0.221253	0.870588	0.439124	0.220499	0.123617		0.126436	0.0464481	0.0972172	0.148863	0.108254		0.110221	0.0464481	0.062504	0.122665	0.0902029		0.105275	0.0464481	0.0398006	0.107439	0.0810963
0.128107	0.259259	0.107548	0.134064	0.0922634		0.151288	0.259259	0.160209	0.150931	0.102063		0.244341	0.75	0.411122	0.211483	0.120732		0.120192	0.0483871	0.0962596	0.135582	0.0961683		0.105855	0.0483871	0.0586142	0.113364	0.0851365		0.0986103	0.0483871	0.0362051	0.106676	0.0766304
0.132444	0.233333	0.108612	0.132193	0.0887231		0.156663	0.233333	0.151652	0.189404	0.103608		0.241968	0.75	0.353752	0.21487	0.116321		0.124271	0.0437158	0.0944946	0.140749	0.101801		0.10545	0.0437158	0.057394	0.110994	0.0812831		0.0972314	0.0437158	0.0346931	0.105208	0.0749463
0.13025	0.28125	0.114262	0.130033	0.0908312		0.155338	0.28125	0.158762	0.170454	0.103861		0.211068	0.727273	0.376219	0.235909	0.126556		0.127663	0.0434783	0.0861619	0.139264	0.0990176		0.108049	0.0434783	0.0587386	0.119543	0.0855247		0.100594	0.0434783	0.0360765	0.10882	0.080915
0.134133	0.357143	0.113735	0.133039	0.0949983		0.158992	0.357143	0.155804	0.161057	0.107589		0.223774	0.666667	0.408009	0.214664	0.127832		0.125238	0.0432432	0.0931212	0.143075	0.104685		0.108332	0.0432432	0.060092	0.124223	0.0892841		0.10036	0.0432432	0.0376725	0.113444	0.0803194
0.134155	0.125	0.111522	0.134554	0.101597		0.154633	0.125	0.165047	0.150589	0.105782		0.206894	0.666667	0.372887	0.215949	0.116848		0.121844	0.0505319	0.0974167	0.130145	0.104262		0.110676	0.0505319	0.0624664	0.116498	0.0885679		0.102526	0.0505319	0.0388655	0.106006	0.0808298
0.124785	0.142857	0.115908	0.135062	0.0912125		0.145467	0.142857	0.161046	0.150294	0.0931114		0.224377	0.652174	0.40984	0.21216	0.101251		0.125838	0.0485175	0.0969402	0.135926	0.0935798		0.105827	0.0485175	0.062965	0.122401	0.0766695		0.0877655	0.0485175	0.0409645	0.106921	0.0645327
0.1357	0.190476	0.118573	0.128747	0.100265		0.172032	0.190476	0.159899	0.145074	0.103923		0.227657	0.695652	0.357846	0.214972	0.127833		0.11986	0.0431267	0.0956914	0.130605	0.104535		0.102026	0.0431267	0.0664691	0.119273	0.0938589		0.0949686	0.0431267	0.0357151	0.105294	0.0874821
0.130212	0.258065	0.118101	0.13075	0.0945334		0.150855	0.258065	0.162858	0.162029	0.104999		0.202322	0.785714	0.407569	0.220477	0.118095		0.122704	0.0460705	0.0962706	0.13075	0.0953282		0.104897	0.0460705	0.068451	0.119157	0.0857803		0.0951326	0.0460705	0.0377094	0.103474	0.0770874
0.13297	0.3	0.119347	0.138483	0.101209		0.173032	0.3	0.164283	0.173136	0.111252		0.231992	0.883721	0.369657	0.230209	0.127619		0.127257	0.0482574	0.0940988	0.14518	0.108305		0.107064	0.0482574	0.0679131	0.119849	0.0886429		0.102705	0.0482574	0.0373702	0.104111	0.0812274
0.139661	0.258065	0.122042	0.132276	0.0970587		0.166947	0.258065	0.178508	0.163465	0.114345		0.237277	0.785714	0.439732	0.223028	0.129318		0.132127	0.0460705	0.0972185	0.136578	0.104801		0.113459	0.0460705	0.0677765	0.117414	0.0886668		0.105462	0.0460705	0.0344688	0.100426	0.080416
0.130465	0.333333	0.106397	0.121236	0.0927278		0.151779	0.333333	0.153827	0.15522	0.104909		0.22916	0.705882	0.415435	0.238379	0.118605		0.124837	0.0356164	0.0995037	0.144359	0.108274		0.112958	0.0356164	0.0668418	0.116228	0.0871861		0.103291	0.0356164	0.0421568	0.105818	0.0809731
0.13875	0.233333	0.113337	0.135784	0.0942653		0.158652	0.233333	0.167973	0.180705	0.109166		0.232529	0.769231	0.410035	0.213573	0.120224		0.130563	0.0463215	0.0969691	0.143746	0.100306		0.112119	0.0463215	0.0611159	0.12183	0.0831024		0.104068	0.0463215	0.0385376	0.11213	0.0773257
0.131331	0.3	0.121497	0.1385	0.0967682		0.160846	0.3	0.181506	0.165989	0.103848		0.219589	0.785714	0.401596	0.224731	0.122378		0.130092	0.0505319	0.0934353	0.144727	0.102309		0.109726	0.0505319	0.0619598	0.122925	0.0882888		0.0999777	0.0505319	0.0378201	0.11358	0.0808024
0.135551	0.411765	0.110442	0.128576	0.102485		0.15894	0.411765	0.164286	0.155367	0.110279		0.212949	0.769231	0.389147	0.225027	0.116979		0.129545	0.0483871	0.09782	0.123717	0.107353		0.112328	0.0483871	0.062226	0.109369	0.0921122		0.104765	0.0483871	0.0390075	0.101005	0.0856388
0.141043	0.375	0.121785	0.135067	0.103761		0.165284	0.375	0.170646	0.163975	0.119905		0.250329	0.736842	0.435655	0.226867	0.132453		0.133631	0.0459459	0.10056	0.139095	0.107679		0.114386	0.0459459	0.0626927	0.116801	0.0907452		0.106157	0.0459459	0.0383918	0.103312	0.0841256
0.130876	0.233333	0.114847	0.131904	0.0933745		0.152597	0.233333	0.154778	0.17367	0.109081		0.204483	0.818182	0.403831	0.203332	0.118248		0.124667	0.0487805	0.094327	0.134929	0.0976878		0.10804	0.0487805	0.0613673	0.111903	0.0866122		0.100743	0.0487805	0.0366223	0.101571	0.082427
0.130551	0.275862	0.119733	0.136538	0.100896		0.154294	0.275862	0.161545	0.177472	0.10957		0.22712	0.769231	0.413088	0.214396	0.116295		0.12699	0.0486486	0.0986821	0.138759	0.10338		0.107686	0.0486486	0.0705544	0.123226	0.0898887		0.100046	0.0486486	0.0389449	0.109601	0.0827381
0.128668	0.181818	0.1144	0.124529	0.0934617		0.148094	0.181818	0.156964	0.168483	0.102749		0.228732	0.571429	0.378714	0.225874	0.117016		0.12469	0.0487805	0.0857963	0.126109	0.0951449		0.102182	0.0487805	0.0664623	0.106148	0.0839327		0.0926253	0.0487805	0.0364781	0.0979563	0.0783063
0.117903	0.157895	0.11676	0.123546	0.0860107		0.16467	0.157895	0.151249	0.135376	0.0890835		0.279288	0.684211	0.344083	0.207547	0.11072		0.102476	0.0430108	0.0836521	0.1257	0.0866362		0.0837053	0.0430108	0.0533599	0.113619	0.081497		0.0758198	0.0430108	0.0299488	0.102951	0.078377
0.131025	0.333333	0.113748	0.130759	0.091553		0.154991	0.333333	0.169879	0.147755	0.101088		0.238903	0.6875	0.393447	0.214578	0.12253		0.128377	0.0481283	0.0937967	0.138885	0.0947972		0.110045	0.0481283	0.054253	0.11877	0.0855273		0.101191	0.0481283	0.032287	0.102865	0.0748778
0.13381	0.290323	0.124248	0.136858	0.0998699		0.159267	0.290323	0.169429	0.187867	0.117966		0.252197	0.75	0.422945	0.216993	0.127676		0.125302	0.0487805	0.0941011	0.139816	0.102341		0.111829	0.0487805	0.0642201	0.118115	0.0920331		0.104095	0.0487805	0.0402839	0.109381	0.0852138
0.134445	0.0769231	0.112417	0.12418	0.0946373		0.156815	0.0769231	0.180224	0.145387	0.0980538		0.230925	0.857143	0.419207	0.222431	0.121971		0.128827	0.0455764	0.0982136	0.128914	0.0975556		0.113434	0.0455764	0.059912	0.109904	0.0870444		0.100066	0.0455764	0.0359748	0.0995064	0.0788975
0.12481	0.222222	0.103284	0.129329	0.091883		0.145746	0.222222	0.160998	0.142443	0.0982064		0.243518	0.75	0.378997	0.210197	0.11577		0.120486	0.0431267	0.0969626	0.134441	0.0986565		0.10178	0.0431267	0.0604957	0.120616	0.0841798		0.0962358	0.0431267	0.0311994	0.101868	0.0744437
0.132262	0.117647	0.107953	0.127468	0.097985		0.166807	0.117647	0.156321	0.150781	0.107158		0.237578	0.631579	0.386323	0.221282	0.124111		0.11765	0.0483871	0.0910537	0.131452	0.103426		0.102037	0.0483871	0.0631871	0.111502	0.0909564		0.0951868	0.0483871	0.0339315	0.102568	0.0839813
0.133137	0.259259	0.114167	0.127754	0.0956006		0.153941	0.259259	0.157118	0.154181	0.10509		0.230735	0.785714	0.406271	0.218723	0.118399		0.129277	0.0458221	0.0875787	0.136986	0.102105		0.111024	0.0458221	0.0599996	0.112759	0.0870555		0.101715	0.0458221	0.0374628	0.103113	0.07938
0.12871	0.28125	0.110452	0.131545	0.089257		0.150662	0.28125	0.153414	0.152953	0.0998058		0.207178	0.818182	0.38623	0.206207	0.112239		0.125239	0.0406504	0.0917085	0.14268	0.0947272		0.103873	0.0406504	0.0686287	0.123725	0.0852376		0.0931174	0.0406504	0.0348443	0.107926	0.0773392
0.131306	0.275862	0.108689	0.131101	0.0926218		0.15979	0.275862	0.157213	0.163342	0.104991		0.227555	0.727273	0.406912	0.228191	0.123366		0.12657	0.0483871	0.0931642	0.142531	0.101372		0.109172	0.0483871	0.0599035	0.117501	0.0855863		0.101702	0.0483871	0.0374076	0.107805	0.079365
0.128861	0.258065	0.115067	0.132066	0.0942416		0.155717	0.258065	0.16082	0.187326	0.105143		0.24494	0.769231	0.382088	0.219693	0.116226		0.12303	0.048913	0.0934526	0.127702	0.0946342		0.103677	0.048913	0.0648333	0.11137	0.0844159		0.0966873	0.048913	0.0415275	0.100009	0.0746274
0.136159	0.111111	0.119082	0.133753	0.0996026		0.159808	0.111111	0.16561	0.179413	0.113957		0.235071	0.75	0.419904	0.219259	0.123464		0.124159	0.0463215	0.094111	0.135048	0.104513		0.107935	0.0463215	0.0619287	0.118813	0.0893375		0.102939	0.0463215	0.0389697	0.103769	0.0821435
0.136546	0.272727	0.115322	0.132673	0.0982768		0.164008	0.272727	0.173235	0.170522	0.10537		0.203091	0.901235	0.296242	0.212627	0.117476		0.124814	0.0483871	0.0994405	0.130649	0.100209		0.111735	0.0483871	0.0638573	0.114989	0.0913006		0.101244	0.0483871	0.038459	0.107965	0.0852194
0.130985	0.25	0.115631	0.13112	0.0961464		0.149385	0.25	0.157002	0.181662	0.103845		0.211845	0.846154	0.400377	0.224309	0.117496		0.123781	0.0460705	0.0928413	0.140632	0.100235		0.103353	0.0460705	0.0608954	0.109884	0.0798988		0.0946129	0.0460705	0.0383771	0.0997165	0.072586
0.138688	0.157895	0.116433	0.13645	0.105058		0.163662	0.157895	0.170306	0.168872	0.111382		0.233193	0.785714	0.414822	0.214915	0.130391		0.13023	0.0486486	0.0972055	0.140819	0.110831		0.113055	0.0486486	0.0628454	0.11856	0.0935646		0.104923	0.0486486	0.0385364	0.105532	0.0826305
0.135761	0.357143	0.120443	0.131517	0.100703		0.156909	0.357143	0.162284	0.164714	0.112759		0.237544	0.705882	0.422395	0.219323	0.131123		0.130126	0.0460705	0.0962826	0.130727	0.104126		0.112231	0.0460705	0.0616209	0.118042	0.0943823		0.104398	0.0460705	0.0382667	0.104006	0.0889302
0.129691	0.173913	0.0977596	0.117474	0.0861055		0.150399	0.173913	0.158677	0.14837	0.099169		0.214735	0.65	0.363617	0.21441	0.117214		0.121155	0.0380435	0.0925053	0.14327	0.100509		0.101159	0.0380435	0.0529351	0.113432	0.0817396		0.095582	0.0380435	0.0318523	0.0967723	0.0728189
0.12514	0.258065	0.101816	0.126552	0.0874495		0.145013	0.258065	0.145059	0.161923	0.100398		0.202741	0.769231	0.363028	0.230288	0.105148		0.116318	0.0433604	0.0881472	0.136308	0.0920236		0.103066	0.0433604	0.0602708	0.116449	0.0790853		0.0936914	0.0433604	0.0382868	0.105088	0.0741748
0.133751	0.105263	0.112537	0.13703	0.10032		0.15833	0.105263	0.179989	0.155252	0.108425		0.206227	0.375	0.429978	0.201894	0.117589		0.131707	0.0459459	0.0982282	0.139374	0.101731		0.112833	0.0459459	0.0651757	0.126684	0.0916521		0.104607	0.0459459	0.033199	0.110715	0.085582
0.132703	0.310345	0.115259	0.134015	0.0958229		0.156757	0.310345	0.164923	0.144934	0.0993547		0.199283	0.818182	0.406739	0.220525	0.11537		0.122326	0.0506667	0.098587	0.134214	0.0962474		0.108789	0.0506667	0.06561	0.116319	0.0877273		0.0979944	0.0506667	0.0417548	0.107391	0.0795178
0.130076	0.230769	0.106974	0.135813	0.0982331		0.173077	0.230769	0.153903	0.174626	0.104812		0.245738	0.785714	0.396325	0.209059	0.119067		0.116377	0.0456989	0.101677	0.145362	0.105844		0.0994397	0.0456989	0.061874	0.121432	0.0921624		0.0915305	0.0456989	0.0325114	0.10733	0.0855851
0.135374	0.181818	0.120446	0.126461	0.0971804		0.160616	0.181818	0.158076	0.156299	0.110609		0.250834	0.7	0.400731	0.20368	0.119438		0.127517	0.0460705	0.0854601	0.136085	0.108712		0.104882	0.0460705	0.0657354	0.111026	0.0919524		0.0978594	0.0460705	0.0362222	0.101712	0.0824816
0.137288	0.321429	0.12572	0.130793	0.101587		0.16291	0.321429	0.167366	0.152769	0.112053		0.228083	0.727273	0.41654	0.24064	0.131812		0.128538	0.0508021	0.0944279	0.134743	0.10459		0.115792	0.0508021	0.0637653	0.115349	0.0963179		0.107745	0.0508021	0.0400006	0.103241	0.0888271
0.142486	0.258065	0.126646	0.133741	0.0970248		0.167293	0.258065	0.168122	0.169646	0.114486		0.220029	0.846154	0.403551	0.218043	0.121587		0.132152	0.0486486	0.0966152	0.134239	0.098588		0.110364	0.0486486	0.0642936	0.120004	0.0886582		0.10103	0.0486486	0.0405157	0.106602	0.0823944
0.136122	0.275862	0.112741	0.138342	0.0885909		0.17632	0.275862	0.178799	0.162252	0.0949852		0.230007	0.785714	0.358505	0.227275	0.11048		0.118532	0.0481283	0.0969719	0.137741	0.0921499		0.102912	0.0481283	0.057134	0.115745	0.0831549		0.0960535	0.0481283	0.0324234	0.108223	0.0787786
0.13326	0.3125	0.121827	0.134923	0.0953394		0.159235	0.3125	0.167133	0.160318	0.110644		0.251989	0.764706	0.417616	0.226851	0.130576		0.125381	0.0483871	0.0914023	0.139174	0.0999948		0.111546	0.0483871	0.0628032	0.119378	0.0886835		0.103871	0.0483871	0.0393374	0.11073	0.0782798
0.126327	0.142857	0.105767	0.129266	0.0909589		0.142824	0.142857	0.145761	0.152458	0.100787		0.194903	0.65	0.375176	0.199693	0.116519		0.1225	0.0407609	0.0912906	0.139033	0.0969996		0.104437	0.0407609	0.064883	0.117971	0.083756		0.0961732	0.0407609	0.0363117	0.104951	0.0765982
0.134369	0.266667	0.121131	0.132474	0.0985491		0.156115	0.266667	0.16744	0.168445	0.107926		0.214472	0.785714	0.414971	0.231842	0.115944		0.125776	0.0485175	0.0982349	0.132474	0.101631		0.106413	0.0485175	0.0632496	0.118322	0.0867697		0.0987334	0.0485175	0.0394573	0.104592	0.0791202
0.138015	0.272727	0.12017	0.12776	0.0972004		0.161236	0.272727	0.164203	0.17065	0.112233		0.234339	0.818182	0.41475	0.212905	0.126666		0.128521	0.0461957	0.0945771	0.132134	0.101678		0.110324	0.0461957	0.062637	0.118594	0.0892237		0.102385	0.0461957	0.0380702	0.102445	0.0824418
0.131043	0.3125	0.106117	0.124384	0.0852682		0.15363	0.3125	0.151827	0.186363	0.112254		0.216596	0.666667	0.336653	0.232993	0.122229		0.120297	0.0410959	0.0915905	0.138928	0.0962976		0.102802	0.0410959	0.0596843	0.115789	0.0822985		0.0953426	0.0410959	0.0378238	0.103863	0.0740733
0.130201	0.181818	0.10073	0.12633	0.0912575		0.148584	0.181818	0.164801	0.153386	0.100251		0.208512	0.764706	0.385059	0.200773	0.112686		0.128705	0.0428954	0.0987017	0.142241	0.103937		0.11643	0.0428954	0.0621311	0.119451	0.0858027		0.103846	0.0428954	0.039923	0.107299	0.0767999
0.138787	0.142857	0.116295	0.129969	0.101756		0.169616	0.142857	0.162842	0.162079	0.1103		0.254291	0.75	0.408284	0.219536	0.128359		0.128452	0.0486486	0.0880925	0.133843	0.105082		0.108506	0.0486486	0.0684655	0.112877	0.0915385		0.101285	0.0486486	0.0378276	0.100176	0.0828987
0.127903	0.25	0.107484	0.129205	0.0920336		0.149852	0.25	0.159904	0.163425	0.0977999		0.221137	0.769231	0.427788	0.21471	0.109518		0.121717	0.048	0.0958994	0.12795	0.0942136		0.106935	0.048	0.0661078	0.114087	0.0843028		0.0952713	0.048	0.035052	0.105164	0.0794433
0.125399	0.357143	0.120136	0.131599	0.0923786		0.151559	0.357143	0.161635	0.148636	0.0961868		0.222634	0.736842	0.340594	0.221259	0.105716		0.12135	0.0503979	0.0956826	0.135067	0.093842		0.102179	0.0503979	0.0653461	0.118634	0.0795181		0.0842831	0.0503979	0.0416381	0.105642	0.0719215
0.131689	0.259259	0.115059	0.14011	0.0961751		0.161391	0.259259	0.156436	0.162822	0.104486		0.225372	0.846154	0.341448	0.215923	0.114225		0.117888	0.0455764	0.0947131	0.135667	0.0961751		0.106786	0.0455764	0.059927	0.12192	0.0898893		0.0992711	0.0455764	0.0377215	0.113717	0.0875281
0.127924	0.15	0.109434	0.129807	0.0947915		0.170469	0.15	0.149183	0.156476	0.10507		0.221163	0.375	0.384993	0.214719	0.120207		0.11316	0.0486486	0.0908286	0.131575	0.0983082		0.0967504	0.0486486	0.0686373	0.114356	0.085789		0.0902425	0.0486486	0.0319464	0.0986221	0.0793829
0.126224	0.28125	0.1097	0.11966	0.0881652		0.153474	0.28125	0.169213	0.168959	0.104223		0.225546	0.714286	0.369792	0.213238	0.121395		0.125712	0.28125	0.0948962	0.14628	0.107266		0.113187	0.0214724	0.0570961	0.103616	0.0848009		0.100076	0.0214724	0.034308	0.0898976	0.0738293
0.133625	0.25	0.106709	0.127132	0.0946347		0.154513	0.25	0.159002	0.182674	0.112124		0.201369	0.833333	0.434167	0.217118	0.12549		0.128479	0.0438356	0.0997232	0.148904	0.107498		0.114466	0.0438356	0.0715427	0.113824	0.0863208		0.102275	0.0438356	0.0349276	0.097407	0.0764215
0.134401	0.28125	0.117544	0.141467	0.101224		0.161045	0.28125	0.16412	0.176614	0.117073		0.221144	0.785714	0.423974	0.218052	0.12865		0.130256	0.0459459	0.0957346	0.144129	0.110808		0.111197	0.0459459	0.0607256	0.108986	0.087917		0.10363	0.0459459	0.0369154	0.0987151	0.0816903
0.13626	0.4	0.11216	0.135476	0.0932808		0.155015	0.4	0.157925	0.162703	0.106547		0.232805	0.7	0.416843	0.212729	0.120846		0.129099	0.0460705	0.0942947	0.145527	0.104227		0.111324	0.0460705	0.0577475	0.122429	0.0875337		0.102117	0.0460705	0.0350703	0.10639	0.0771459
0.13691	0.142857	0.115239	0.130914	0.102393		0.159404	0.142857	0.171924	0.155505	0.112145		0.230637	0.714286	0.42392	0.225244	0.123392		0.130613	0.0460705	0.0946499	0.129124	0.102702		0.112435	0.0460705	0.0644271	0.11696	0.0939781		0.104487	0.0460705	0.0406524	0.108476	0.0867358
0.12661	0.157895	0.109843	0.127936	0.0957315		0.149177	0.157895	0.159574	0.14665	0.101314		0.196926	0.636364	0.365378	0.235978	0.114064		0.120645	0.0456989	0.0907393	0.134136	0.0969403		0.108514	0.0456989	0.0602231	0.117531	0.0913028		0.0987498	0.0456989	0.0393432	0.107727	0.0847605
0.138616	0.285714	0.118346	0.13106	0.0972312		0.163267	0.285714	0.176393	0.163614	0.109241		0.249536	0.666667	0.463786	0.222887	0.125882		0.125848	0.0513514	0.0896266	0.131149	0.09867		0.112449	0.0513514	0.0608645	0.118769	0.0893073		0.104711	0.0513514	0.0374611	0.108197	0.0825334
0.132399	0.15	0.113051	0.136687	0.0994137		0.157857	0.15	0.171374	0.171532	0.107821		0.214969	0.652174	0.431467	0.232375	0.124878		0.129075	0.0486486	0.0974206	0.145702	0.105151		0.111583	0.0486486	0.0622191	0.123973	0.0891235		0.10608	0.0486486	0.0390917	0.110186	0.0811164
0.134699	0.583333	0.112702	0.134352	0.0993694		0.157632	0.583333	0.166018	0.152998	0.108183		0.240477	0.583333	0.436183	0.215426	0.121372		0.129965	0.0431267	0.100023	0.143652	0.108667		0.11012	0.0431267	0.0654605	0.124736	0.0914228		0.101264	0.0431267	0.0336917	0.106846	0.0805266
0.133426	0.157895	0.114752	0.133899	0.0901175		0.156479	0.157895	0.15618	0.159574	0.105553		0.228374	0.6	0.387043	0.21769	0.120098		0.125189	0.0485175	0.0919828	0.134102	0.0961543		0.107758	0.0485175	0.0622809	0.118674	0.0842248		0.100143	0.0485175	0.0377753	0.104738	0.0759882
0.132883	0.28125	0.118624	0.131751	0.0976764		0.16084	0.28125	0.158502	0.1612	0.109399		0.21467	0.833333	0.333594	0.225136	0.11945		0.117892	0.0510753	0.0963711	0.127945	0.101202		0.106905	0.0510753	0.0646515	0.113128	0.0879232		0.0995508	0.0510753	0.0417754	0.106206	0.082865
0.131076	0.241379	0.105977	0.126001	0.0817722		0.173671	0.241379	0.147254	0.150119	0.0930594		0.227529	0.818182	0.376201	0.221441	0.104506		0.117882	0.0407609	0.0937699	0.143654	0.0939712		0.104738	0.0407609	0.0633575	0.115038	0.080836		0.0925683	0.0407609	0.0332605	0.101579	0.071955
0.131459	0.233333	0.100729	0.120584	0.087825		0.156006	0.233333	0.147352	0.163482	0.10341		0.236205	0.7	0.380102	0.206179	0.113575		0.119318	0.0461957	0.084169	0.132645	0.0970461		0.102354	0.0461957	0.0554597	0.109228	0.0829928		0.095103	0.0461957	0.0343242	0.0976794	0.0770555
0.135883	0.181818	0.116922	0.134512	0.0982575		0.15335	0.181818	0.160026	0.163141	0.109698		0.226748	0.375	0.413485	0.227395	0.121427		0.128989	0.0434783	0.0980381	0.141993	0.103841		0.111616	0.0434783	0.0601252	0.121499	0.0903449		0.10341	0.0434783	0.0373904	0.106588	0.0816406
0.128508	0.3	0.121642	0.127638	0.0951572		0.154032	0.3	0.172733	0.153879	0.106035		0.217181	0.769231	0.375059	0.225911	0.118169		0.1238	0.0482574	0.0906909	0.123148	0.0959718		0.105891	0.0482574	0.0691219	0.10806	0.0884635		0.0949438	0.0482574	0.0381864	0.0990673	0.0795897
0.137714	0.290323	0.117633	0.134512	0.0982188		0.1644	0.290323	0.181619	0.163203	0.108741		0.225812	0.846154	0.454259	0.2236	0.132702		0.126487	0.0458221	0.0952373	0.134699	0.100364		0.113843	0.0458221	0.0626874	0.116432	0.0929793		0.105959	0.0458221	0.0380461	0.104421	0.0866933
0.126098	0.421053	0.114564	0.134758	0.0904727		0.150884	0.421053	0.166196	0.159433	0.0949171		0.215179	0.769231	0.330647	0.209237	0.104945		0.121085	0.048	0.0970247	0.136638	0.0949171		0.106972	0.048	0.0601723	0.113107	0.0806493		0.0927353	0.048	0.0361063	0.106468	0.0751927
0.132468	0.258065	0.110989	0.129328	0.0995107		0.153793	0.258065	0.151717	0.156088	0.108513		0.204462	0.818182	0.378759	0.22183	0.116864		0.12657	0.0434783	0.0876388	0.13448	0.103887		0.107973	0.0434783	0.0623	0.116212	0.0894434		0.0995056	0.0434783	0.0338767	0.104377	0.0848657
0.131176	0.266667	0.118658	0.128283	0.0964058		0.15584	0.266667	0.160066	0.158704	0.10698		0.200707	0.872093	0.346973	0.210628	0.121352		0.12131	0.0485175	0.095036	0.132218	0.0964431		0.107894	0.0485175	0.0613405	0.112248	0.0908343		0.100348	0.0485175	0.0384522	0.102961	0.0822193
0.131073	0.444444	0.115039	0.13278	0.0996669		0.160993	0.444444	0.172453	0.153701	0.11003		0.251556	0.769231	0.437105	0.232218	0.123319		0.123315	0.0506667	0.101129	0.129507	0.104376		0.10906	0.0506667	0.064407	0.114197	0.0916816		0.102017	0.0506667	0.039753	0.103346	0.0826112
0.128322	0.190476	0.0996042	0.128924	0.0934652		0.168372	0.190476	0.156669	0.165996	0.101645		0.236978	0.681818	0.410936	0.207627	0.121682		0.116682	0.0380435	0.0949381	0.138975	0.10945		0.0965123	0.0380435	0.0738577	0.113769	0.0864464		0.0920146	0.0380435	0.0452134	0.0996787	0.0801667
0.131284	0.296296	0.118141	0.127026	0.0940981		0.153787	0.296296	0.163868	0.15099	0.101946		0.200337	0.769231	0.369064	0.208368	0.122891		0.129403	0.0478723	0.0942343	0.135939	0.100031		0.111027	0.0478723	0.0594058	0.110193	0.0872462		0.102396	0.0478723	0.0358087	0.0976654	0.0798754
0.137054	0.225806	0.116198	0.135469	0.0965715		0.16051	0.225806	0.165976	0.189927	0.113005		0.240672	0.75	0.429582	0.216957	0.12629		0.127959	0.0516304	0.0972517	0.141043	0.101469		0.110015	0.0516304	0.0672532	0.121957	0.0875976		0.10218	0.0516304	0.0358452	0.111397	0.0816998
0.137089	0.181818	0.120372	0.137422	0.0985792		0.166301	0.181818	0.161968	0.174657	0.116912		0.25136	0.666667	0.413244	0.242822	0.124858		0.129067	0.0487805	0.0967532	0.14917	0.103161		0.110906	0.0487805	0.065838	0.117895	0.0912843		0.103126	0.0487805	0.0401021	0.102799	0.083152
0.136385	0.142857	0.116466	0.128266	0.0985462		0.159139	0.142857	0.161145	0.184382	0.114267		0.222581	0.625	0.431403	0.247672	0.128968		0.125798	0.0435967	0.0936598	0.134613	0.104086		0.108349	0.0435967	0.061108	0.113052	0.0909367		0.10072	0.0435967	0.0380929	0.10323	0.0848844
0.131067	0.181818	0.119652	0.12732	0.093104		0.154252	0.181818	0.166585	0.147498	0.107394		0.232113	0.65	0.398046	0.205177	0.12506		0.123229	0.0483871	0.0896513	0.130656	0.0959096		0.108734	0.0483871	0.0620647	0.115323	0.0867915		0.0972523	0.0483871	0.0390351	0.103962	0.0794341
0.122321	0.266667	0.107959	0.138633	0.0878904		0.141851	0.266667	0.161047	0.159559	0.0950351		0.191123	0.785714	0.349801	0.219185	0.103543		0.12252	0.0431267	0.0951342	0.151001	0.0941686		0.10431	0.0431267	0.0611679	0.126868	0.078141		0.0925842	0.0431267	0.0394093	0.116581	0.0697497
0.130846	0.15	0.114366	0.132079	0.0968753		0.154724	0.15	0.157915	0.178181	0.108028		0.219665	0.625	0.400109	0.232733	0.115958		0.124476	0.0486486	0.0936254	0.141899	0.101042		0.108386	0.0486486	0.0607379	0.122554	0.0900295		0.100756	0.0486486	0.0382934	0.108092	0.0838311
0.121029	0.285714	0.103589	0.117443	0.0886342		0.146898	0.285714	0.160796	0.143701	0.0929844		0.204481	0.785714	0.376523	0.216162	0.104866		0.136956	0.0427807	0.103589	0.141965	0.0968061		0.116652	0.0427807	0.0656014	0.111684	0.0822988		0.0990161	0.0427807	0.0517618	0.0969127	0.0739925
0.133989	0.181818	0.123209	0.128188	0.0953421		0.160272	0.181818	0.17101	0.164584	0.112256		0.235451	0.681818	0.413535	0.221803	0.126445		0.124848	0.0485175	0.09412	0.132076	0.0985871		0.105576	0.0485175	0.0667096	0.117051	0.0874461		0.0985977	0.0485175	0.0356602	0.103717	0.0759645
0.136797	0.230769	0.120552	0.131266	0.0953801		0.159291	0.230769	0.168524	0.170372	0.106719		0.242092	0.769231	0.423444	0.211978	0.12526		0.128229	0.0510753	0.0987948	0.127113	0.0984012		0.114765	0.0510753	0.0638296	0.114039	0.0880136		0.106944	0.0510753	0.0400315	0.102189	0.0796644
0.118408	0.2	0.101202	0.131154	0.0831623		0.132548	0.2	0.164084	0.154716	0.0852723		0.188559	0.818182	0.373161	0.212441	0.0919402		0.119481	0.0458221	0.093614	0.135285	0.0844947		0.0978455	0.0458221	0.054074	0.115475	0.0700356		0.0800032	0.0458221	0.031721	0.109033	0.0656966
0.139106	0.142857	0.119326	0.131225	0.101465		0.164942	0.142857	0.163345	0.171627	0.115727		0.230711	0.571429	0.362023	0.225787	0.135445		0.120375	0.0485175	0.0955301	0.12857	0.104702		0.108315	0.0485175	0.0630861	0.116837	0.094871		0.101516	0.0485175	0.0395296	0.107699	0.0881778
0.132587	0.307692	0.108204	0.123945	0.0890845		0.170787	0.307692	0.150023	0.144139	0.0960215		0.227225	0.705882	0.374305	0.216005	0.116044		0.116402	0.0459459	0.0950237	0.129235	0.0933889		0.0996032	0.0459459	0.0729608	0.116441	0.0832984		0.0924374	0.0459459	0.0363881	0.0963268	0.076962
0.138881	0.233333	0.117237	0.130821	0.095137		0.158591	0.233333	0.161178	0.173394	0.118388		0.203672	0.769231	0.414899	0.230386	0.126047		0.129935	0.0437158	0.0870387	0.13286	0.100038		0.112233	0.0437158	0.0593805	0.117314	0.087967		0.104153	0.0437158	0.0370523	0.108772	0.0828813
0.131774	0.357143	0.114937	0.134806	0.0944305		0.153841	0.357143	0.172523	0.152598	0.105858		0.242553	0.7	0.394256	0.207905	0.122479		0.126109	0.0431267	0.0985091	0.140507	0.0979157		0.108975	0.0431267	0.0608609	0.124424	0.090604		0.103573	0.0431267	0.0375543	0.109312	0.0808196
0.133416	0.290323	0.118734	0.133071	0.0973164		0.165847	0.290323	0.161353	0.165243	0.10928		0.241044	0.833333	0.402422	0.231393	0.122422		0.127029	0.0460705	0.0960998	0.135111	0.105928		0.108325	0.0460705	0.0644945	0.113054	0.0896318		0.100354	0.0460705	0.0409343	0.103041	0.0817354
0.125758	0.266667	0.101717	0.122213	0.0858301		0.146681	0.266667	0.151049	0.160934	0.0943965		0.213983	0.75	0.36452	0.217207	0.115039		0.123321	0.0433604	0.0952986	0.139411	0.0987871		0.103434	0.0433604	0.0617711	0.111244	0.0807083		0.0950402	0.0433604	0.0322515	0.0943729	0.0724931
0.136248	0.181818	0.11721	0.130462	0.0931933		0.184308	0.181818	0.164514	0.161735	0.101033		0.261344	0.736842	0.380862	0.241243	0.115405		0.114968	0.0485175	0.0956291	0.128656	0.093977		0.103096	0.0485175	0.0606855	0.114139	0.088255		0.0964077	0.0485175	0.0370848	0.106462	0.0824581
0.130946	0.3	0.115425	0.133986	0.0909397		0.153667	0.3	0.158563	0.168094	0.106282		0.201062	0.818182	0.410087	0.215084	0.122301		0.129604	0.0433604	0.0921976	0.149327	0.103892		0.107916	0.0433604	0.0621674	0.117194	0.0819951		0.100429	0.0433604	0.0374153	0.104084	0.0741409
0.137254	0.181818	0.11184	0.125594	0.0928438		0.161569	0.181818	0.160083	0.19553	0.107406		0.275687	0.872093	0.42187	0.23487	0.119562		0.134534	0.0463215	0.0911301	0.141923	0.104799		0.10162	0.0463215	0.0669987	0.115262	0.0852896		0.096795	0.0463215	0.0430498	0.10516	0.0764978
0.134384	0.25	0.11277	0.130481	0.0943409		0.154597	0.25	0.171302	0.151807	0.107572		0.203688	0.727273	0.374055	0.209518	0.120797		0.123767	0.0510753	0.0975132	0.130481	0.0934864		0.109613	0.0510753	0.0614298	0.114158	0.0888282		0.10238	0.0510753	0.0374906	0.103692	0.0825798
0.127771	0.142857	0.113234	0.121496	0.0878103		0.149193	0.142857	0.168673	0.14604	0.0931559		0.202614	0.714286	0.373635	0.199656	0.105996		0.122021	0.0455764	0.0919169	0.12392	0.0884607		0.105862	0.0455764	0.0596257	0.112294	0.0802133		0.0912632	0.0455764	0.0367224	0.103828	0.0778767
0.13071	0.25	0.105099	0.141089	0.0924018		0.151583	0.25	0.162112	0.16246	0.102364		0.193485	0.769231	0.373429	0.226377	0.120515		0.127514	0.0407609	0.0958931	0.147235	0.102555		0.111992	0.0407609	0.0578278	0.123684	0.0863333		0.103259	0.0407609	0.0383067	0.117549	0.079506
0.137327	0.258065	0.11526	0.133166	0.101111		0.162336	0.258065	0.163217	0.167454	0.107296		0.232403	0.727273	0.412322	0.222778	0.125722		0.129298	0.0487805	0.0942055	0.134869	0.102713		0.112079	0.0487805	0.0604692	0.114117	0.0861104		0.103577	0.0487805	0.0377797	0.104764	0.0795927
0.126814	0.285714	0.114524	0.119362	0.0914678		0.149883	0.285714	0.155454	0.159404	0.101325		0.235413	0.769231	0.407136	0.22642	0.118919		0.124462	0.0456989	0.0951087	0.129939	0.100265		0.103926	0.0456989	0.0581835	0.109995	0.0849864		0.0925022	0.0456989	0.0361116	0.0953668	0.076283
0.13999	0.3	0.119317	0.1348	0.106606		0.172254	0.3	0.178363	0.166447	0.111811		0.246452	0.75	0.428339	0.212311	0.12942		0.125063	0.0508021	0.0971774	0.132879	0.107535		0.111892	0.0508021	0.063739	0.11788	0.0966252		0.104573	0.0508021	0.0387378	0.107061	0.0899205
0.130418	0.181818	0.111915	0.129762	0.0944417		0.15353	0.181818	0.166133	0.151061	0.104336		0.221876	0.652174	0.367434	0.221152	0.118595		0.124778	0.0483871	0.096294	0.128277	0.0984946		0.102932	0.0483871	0.0630822	0.110289	0.0868401		0.0924954	0.0483871	0.0391801	0.101494	0.0795251
0.13701	0.241379	0.117379	0.134419	0.0963497		0.170162	0.241379	0.158814	0.170455	0.110792		0.256186	0.785714	0.361247	0.217542	0.121702		0.128985	0.0485175	0.0933526	0.13839	0.105717		0.108797	0.0485175	0.0639732	0.115068	0.0890209		0.100364	0.0485175	0.0366346	0.103019	0.0837399
0.132245	0.4	0.116605	0.130797	0.0934427		0.153979	0.4	0.169324	0.145233	0.101684		0.20743	0.722222	0.38733	0.232015	0.128271		0.125784	0.0456989	0.0930462	0.131161	0.0957555		0.110888	0.0456989	0.0644516	0.11552	0.0885777		0.103892	0.0456989	0.0395557	0.106597	0.0806914
0.134729	0.181818	0.109954	0.129518	0.0908031		0.153256	0.181818	0.159968	0.166331	0.105857		0.214952	0.625	0.371117	0.216994	0.125711		0.131124	0.0434783	0.0938811	0.14682	0.101975		0.110385	0.0434783	0.0594361	0.113031	0.0862092		0.0993148	0.0434783	0.0367178	0.0988675	0.0773122
0.132068	0.275862	0.118903	0.136864	0.0933063		0.15281	0.275862	0.162154	0.171866	0.107086		0.21064	0.727273	0.383094	0.228022	0.119675		0.1239	0.0485175	0.0959717	0.143806	0.099134		0.109223	0.0485175	0.0603298	0.125973	0.0865612		0.101347	0.0485175	0.0377217	0.110837	0.0769297
0.128423	0.241379	0.113205	0.132434	0.0984307		0.148588	0.241379	0.158479	0.15821	0.104353		0.208047	0.785714	0.399421	0.217777	0.120234		0.12144	0.0459459	0.0956957	0.133691	0.100061		0.105001	0.0459459	0.0657484	0.12152	0.0862157		0.0972465	0.0459459	0.0346623	0.106387	0.0782138
0.13655	0.2	0.117943	0.135431	0.0972083		0.162413	0.2	0.170611	0.152773	0.103882		0.23259	0.727273	0.42742	0.228076	0.125103		0.131109	0.048	0.0983247	0.138674	0.101227		0.112701	0.048	0.0641917	0.112156	0.0890335		0.10466	0.048	0.0396162	0.102375	0.0810908
0.134564	0.258065	0.119682	0.13313	0.0968134		0.16289	0.258065	0.16329	0.16774	0.118589		0.243493	0.833333	0.422472	0.224755	0.12505		0.131131	0.0460705	0.0988362	0.142086	0.103092		0.110075	0.0460705	0.0604055	0.117291	0.0908331		0.101595	0.0460705	0.0363253	0.102348	0.0826095
0.127618	0.880435	0.097332	0.120858	0.0856772		0.15703	0.880435	0.135059	0.149679	0.10061		0.22534	0.880435	0.367506	0.203398	0.115322		0.115469	0.0714286	0.0811679	0.131552	0.0947303		0.0957521	0.0714286	0.0561969	0.110315	0.0825864		0.0915763	0.0714286	0.0316688	0.0969253	0.0771092
0.134486	0.166667	0.113701	0.132685	0.104792		0.160065	0.166667	0.165151	0.151854	0.111905		0.222597	0.375	0.436417	0.210333	0.124724		0.128524	0.0458221	0.0966843	0.13614	0.107444		0.111266	0.0458221	0.0619693	0.120654	0.0942562		0.103694	0.0458221	0.038317	0.107321	0.0886685
0.137626	0.625	0.119862	0.13364	0.0974981		0.160127	0.625	0.160175	0.163549	0.10807		0.22251	0.625	0.399933	0.232923	0.124263		0.121199	0.0483871	0.09444	0.134727	0.0994843		0.108924	0.0483871	0.0625476	0.114387	0.0852362		0.0994881	0.0483871	0.0397764	0.105658	0.0783216
0.131254	0.275862	0.118286	0.126784	0.0923585		0.15263	0.275862	0.160983	0.166179	0.113229		0.245755	0.75	0.41609	0.227348	0.123652		0.122817	0.0486486	0.0888873	0.133503	0.0973762		0.107836	0.0486486	0.0619901	0.109047	0.0818725		0.100693	0.0486486	0.0391036	0.0980385	0.0761383
0.125933	0.157895	0.107402	0.12545	0.0909444		0.149927	0.157895	0.159468	0.164207	0.10011		0.229257	0.625	0.422263	0.225015	0.11582		0.120857	0.0407609	0.0898938	0.14798	0.10011		0.102959	0.0407609	0.0559269	0.109726	0.0855269		0.0953274	0.0407609	0.0341741	0.0986296	0.0787603
0.137259	0.181818	0.114698	0.13368	0.10045		0.168301	0.181818	0.156148	0.155993	0.107252		0.243832	0.727273	0.353059	0.22281	0.128126		0.121519	0.0458221	0.0954161	0.142077	0.104534		0.103933	0.0458221	0.0661839	0.120239	0.0939		0.0998249	0.0458221	0.0386535	0.10375	0.0865423
0.13735	0.190476	0.116338	0.126579	0.0964793		0.1593	0.190476	0.167023	0.160455	0.108649		0.229858	0.714286	0.391009	0.217894	0.119829		0.124932	0.0487805	0.0945616	0.126874	0.0993095		0.10941	0.0487805	0.0652157	0.114039	0.0901087		0.0976425	0.0487805	0.0409003	0.103201	0.0823432
0.133493	0.25	0.106735	0.139851	0.0971362		0.159124	0.25	0.157282	0.167615	0.105849		0.221303	0.833333	0.426954	0.219978	0.122651		0.126453	0.0481283	0.094814	0.144377	0.10211		0.10737	0.0481283	0.0649944	0.122207	0.0857247		0.0984759	0.0481283	0.0341367	0.106561	0.0764296
0.131431	0.15	0.104027	0.129028	0.0957328		0.154567	0.15	0.165559	0.165341	0.108831		0.20127	0.619048	0.398021	0.201621	0.124393		0.128409	0.0434783	0.0942219	0.140224	0.103627		0.108951	0.0434783	0.0583022	0.117745	0.0872877		0.100686	0.0434783	0.0349163	0.101329	0.0786726
0.140461	0.2	0.127267	0.122436	0.100676		0.174051	0.2	0.182777	0.1658	0.116107		0.244099	0.571429	0.423296	0.217153	0.130121		0.129363	0.0510753	0.087369	0.126884	0.104031		0.11063	0.0510753	0.0651906	0.108587	0.0938137		0.103185	0.0510753	0.0333732	0.097516	0.0866504
0.124758	0.259259	0.106096	0.131873	0.0899634		0.142909	0.259259	0.15339	0.162344	0.0975962		0.204617	0.8	0.332692	0.202122	0.108623		0.118309	0.0456989	0.0948675	0.132932	0.0912727		0.105072	0.0456989	0.0581904	0.121453	0.0801665		0.0945351	0.0456989	0.0362121	0.109661	0.0754243
0.12867	0.157895	0.109088	0.137236	0.100657		0.150469	0.157895	0.159412	0.15843	0.107656		0.194138	0.652174	0.405659	0.21859	0.11929		0.12476	0.0407609	0.0979892	0.145452	0.104873		0.109274	0.0407609	0.0690694	0.126446	0.0907262		0.103494	0.0407609	0.0392909	0.108112	0.0829945
0.128289	0.258065	0.1187	0.131706	0.0928231		0.15127	0.258065	0.167214	0.164694	0.105278		0.241107	0.769231	0.417465	0.219815	0.122359		0.126387	0.0485175	0.0964875	0.143017	0.10489		0.107629	0.0485175	0.0621294	0.113149	0.0836998		0.102255	0.0485175	0.0392325	0.0973671	0.0732764
0.132622	0.3125	0.114224	0.132348	0.0916366		0.159588	0.3125	0.157382	0.168454	0.110817		0.244744	0.666667	0.399362	0.230103	0.119387		0.124805	0.0438356	0.0879933	0.138247	0.0984532		0.106592	0.0438356	0.0607524	0.120791	0.08442		0.0988249	0.0438356	0.0384284	0.10865	0.0787735
0.127381	0.421053	0.107296	0.123377	0.087211		0.150647	0.421053	0.147073	0.160422	0.100437		0.220998	0.727273	0.37456	0.212919	0.1126		0.124598	0.0433604	0.0834556	0.134466	0.0919055		0.0997316	0.0433604	0.060789	0.113468	0.0844533		0.0886166	0.0433604	0.0336699	0.0994587	0.0799157
0.135672	0.157895	0.118851	0.131546	0.0935362		0.155235	0.157895	0.166663	0.152723	0.101832		0.219675	0.636364	0.389563	0.219935	0.115169		0.126784	0.0482574	0.0956512	0.13438	0.0994302		0.111958	0.0482574	0.0591193	0.123431	0.0855611		0.100201	0.0482574	0.0376281	0.108814	0.0774298
0.129032	0.258065	0.102436	0.129329	0.0893763		0.158864	0.258065	0.154167	0.15707	0.106385		0.222635	0.883721	0.344725	0.19986	0.121352		0.123093	0.0433604	0.0911234	0.143791	0.106587		0.10951	0.0433604	0.057812	0.11484	0.0858671		0.0984021	0.0433604	0.0344801	0.100218	0.0726325
0.129401	0.142857	0.110114	0.126886	0.101451		0.156816	0.142857	0.16438	0.169627	0.108702		0.210734	0.769231	0.429551	0.224143	0.120683		0.124516	0.0460705	0.100539	0.132346	0.107829		0.106655	0.0460705	0.0699668	0.117899	0.0918717		0.0995535	0.0460705	0.0376744	0.100049	0.0810024
0.132347	0.259259	0.111545	0.136455	0.0974061		0.16637	0.259259	0.175945	0.162699	0.104033		0.261226	0.769231	0.344147	0.211595	0.117925		0.110653	0.0506667	0.0949091	0.128522	0.0977803		0.0981876	0.0506667	0.0597795	0.11213	0.0878872		0.0917853	0.0506667	0.0352468	0.103624	0.0817405
0.138219	0.238095	0.119233	0.135973	0.0997285		0.156445	0.238095	0.177664	0.153551	0.107074		0.2092	0.666667	0.405507	0.236546	0.12888		0.126355	0.0455764	0.0960341	0.143398	0.102631		0.11629	0.0455764	0.062499	0.123434	0.0948007		0.108026	0.0455764	0.0402876	0.114988	0.0854174
0.131635	0.105263	0.10754	0.138546	0.100002		0.151485	0.105263	0.163174	0.170509	0.110074		0.204175	0.695652	0.390437	0.215463	0.115474		0.120819	0.0456989	0.100141	0.146391	0.103502		0.108518	0.0456989	0.0677856	0.109531	0.0856772		0.0986288	0.0456989	0.0347832	0.104968	0.0838138
0.139011	0.173913	0.11853	0.131234	0.0991256		0.164548	0.173913	0.167912	0.161567	0.116843		0.208782	0.681818	0.420032	0.218324	0.126014		0.13096	0.0487805	0.0967666	0.133483	0.103707		0.113442	0.0487805	0.0606434	0.112483	0.0934921		0.105159	0.0487805	0.037085	0.1018	0.0820497
0.135522	0.266667	0.119082	0.131502	0.0977507		0.162319	0.266667	0.158428	0.166658	0.112832		0.233051	0.75	0.397614	0.220255	0.123531		0.127045	0.0487805	0.0865229	0.128457	0.0989823		0.109068	0.0487805	0.0679434	0.112477	0.0914468		0.101351	0.0487805	0.0378379	0.101986	0.0843271
0.131865	0.307692	0.109371	0.126513	0.0902713		0.150306	0.307692	0.150888	0.171246	0.106021		0.23647	0.6875	0.397456	0.216679	0.116743		0.125541	0.0435967	0.0910342	0.136511	0.105095		0.106631	0.0435967	0.056108	0.118119	0.0852482		0.0978266	0.0435967	0.0346749	0.103889	0.0762598
0.12768	0.15	0.109445	0.129634	0.0916125		0.157251	0.15	0.179353	0.167874	0.106862		0.24248	0.625	0.439892	0.220138	0.121622		0.126109	0.0459459	0.100837	0.13767	0.102996		0.107077	0.0459459	0.0652782	0.122148	0.0859575		0.101966	0.0459459	0.040686	0.110593	0.0776893
0.134175	0.258065	0.114559	0.138771	0.100023		0.15471	0.258065	0.171205	0.180082	0.115337		0.193756	0.785714	0.386308	0.207389	0.126779		0.121913	0.0460705	0.0951847	0.146635	0.103697		0.11234	0.0460705	0.061091	0.123507	0.0885152		0.104475	0.0460705	0.041046	0.117579	0.0810932
0.132201	0.290323	0.120639	0.130076	0.0936558		0.157741	0.290323	0.164334	0.160962	0.103992		0.234309	0.833333	0.40522	0.203792	0.123985		0.127223	0.0482574	0.0966643	0.139989	0.0966579		0.110148	0.0482574	0.0593509	0.11731	0.085823		0.102081	0.0482574	0.0359548	0.099978	0.0767206
0.128213	0.310345	0.109094	0.135271	0.086182		0.153178	0.310345	0.160998	0.168026	0.098546		0.203674	0.846154	0.333884	0.216477	0.110905		0.126887	0.0454545	0.0973999	0.1527	0.0993272		0.105698	0.0454545	0.0654074	0.121669	0.0761961		0.0915529	0.0454545	0.0384344	0.10718	0.0686921
0.124568	0.259259	0.103782	0.131625	0.0894584		0.159603	0.259259	0.171006	0.157019	0.093538		0.261558	0.75	0.310925	0.229328	0.110503		0.109758	0.0482574	0.0948663	0.131017	0.0900041		0.0976085	0.0482574	0.0590659	0.115862	0.0865038		0.090559	0.0482574	0.0334927	0.108331	0.081713
0.13212	0.357143	0.11543	0.126929	0.0889966		0.150986	0.357143	0.162864	0.151655	0.0973837		0.228022	0.7	0.386277	0.221866	0.113969		0.134341	0.0405405	0.0950944	0.141327	0.101561		0.108602	0.0405405	0.0662766	0.117607	0.0818064		0.0954251	0.0405405	0.0344427	0.100003	0.0726978
0.12963	0.227273	0.12084	0.12921	0.0955823		0.154755	0.227273	0.161295	0.160091	0.106605		0.243575	0.666667	0.417417	0.237765	0.123841		0.123878	0.0483871	0.0909903	0.133724	0.100328		0.107631	0.0483871	0.062568	0.115267	0.0880273		0.0999391	0.0483871	0.0393838	0.104387	0.0785987
0.133342	0.25	0.1102	0.13691	0.0952378		0.157598	0.25	0.158409	0.166564	0.116909		0.202946	0.818182	0.409298	0.229376	0.123298		0.121879	0.0487805	0.0948279	0.141342	0.0966924		0.109406	0.0487805	0.0616595	0.120058	0.0869304		0.101859	0.0487805	0.038964	0.11012	0.0797554
0.127409	0.157895	0.115306	0.1283	0.0920187		0.15097	0.157895	0.156195	0.173182	0.0990652		0.199631	0.625	0.412029	0.210228	0.1194		0.124204	0.0432432	0.0957666	0.149277	0.0977348		0.10661	0.0432432	0.0584062	0.110984	0.0845381		0.0983499	0.0432432	0.036136	0.105743	0.0806379
0.136055	0.157895	0.117596	0.131821	0.0997545		0.165414	0.157895	0.160782	0.151612	0.111713		0.238708	0.652174	0.411706	0.226546	0.127196		0.123707	0.0485175	0.0945323	0.134932	0.102198		0.107959	0.0485175	0.0664159	0.117756	0.0926716		0.101016	0.0485175	0.0392417	0.105683	0.0816253
0.130214	0.222222	0.123377	0.128111	0.0968537		0.161914	0.222222	0.167534	0.152884	0.106522		0.247386	0.571429	0.41322	0.234687	0.123312		0.123548	0.0483871	0.0924906	0.134456	0.100577		0.10483	0.0483871	0.0667482	0.118421	0.0921978		0.100042	0.0483871	0.0366032	0.101346	0.0818947
0.133202	0.190476	0.109488	0.123387	0.0935372		0.164428	0.190476	0.164929	0.160708	0.105493		0.221295	0.736842	0.365813	0.215554	0.12153		0.128551	0.0431267	0.0933232	0.135751	0.101968		0.114493	0.0431267	0.0620526	0.111183	0.0924618		0.103356	0.0431267	0.0369602	0.100645	0.0828026
0.135302	0.266667	0.10566	0.133688	0.0988377		0.170137	0.266667	0.170759	0.183889	0.106877		0.240547	0.785714	0.429226	0.215758	0.127003		0.116566	0.0482574	0.0952636	0.146295	0.106126		0.102027	0.0482574	0.0620593	0.112733	0.0913947		0.0951145	0.0482574	0.0336477	0.100685	0.0842928
0.136992	0.225806	0.11304	0.128667	0.0926295		0.155158	0.225806	0.155809	0.177742	0.104953		0.228454	0.75	0.39855	0.21265	0.116478		0.127108	0.0461957	0.0927681	0.130769	0.0958965		0.109823	0.0461957	0.0574268	0.115817	0.0869846		0.100817	0.0461957	0.0355015	0.106562	0.080636
0.137324	0.181818	0.122401	0.130015	0.100389		0.161288	0.181818	0.168457	0.149932	0.116122		0.256669	0.65	0.409283	0.217325	0.132442		0.127747	0.0510753	0.0912488	0.131616	0.101401		0.113363	0.0510753	0.0645589	0.118055	0.0933723		0.10575	0.0510753	0.0408809	0.102053	0.0844234
0.120251	0.111111	0.0990055	0.130666	0.0852945		0.141744	0.111111	0.146433	0.163583	0.0923287		0.195781	0.65	0.349819	0.209849	0.105329		0.125245	0.0406504	0.0929482	0.156494	0.0963712		0.102622	0.0406504	0.0683679	0.124156	0.0801095		0.090845	0.0406504	0.0326198	0.106069	0.0717589
0.126488	0.241379	0.110292	0.140887	0.0918595		0.142751	0.241379	0.170779	0.163989	0.0958415		0.206171	0.785714	0.394099	0.209932	0.10087		0.126488	0.0456989	0.0998229	0.145155	0.0944409		0.108391	0.0456989	0.0614906	0.124879	0.0788666		0.089879	0.0456989	0.036608	0.110719	0.0710332
0.133319	0.3125	0.113338	0.135506	0.0968312		0.157791	0.3125	0.163289	0.1994	0.110204		0.240773	0.684211	0.397625	0.228805	0.122239		0.122056	0.0490463	0.0938406	0.129802	0.0974133		0.108777	0.0490463	0.0655606	0.114745	0.0889344		0.101399	0.0490463	0.0415961	0.106578	0.0808496
0.127925	0.166667	0.110514	0.135929	0.0998694		0.152691	0.166667	0.155567	0.150678	0.10274		0.228081	0.652174	0.371042	0.208392	0.120666		0.127925	0.0406504	0.0899651	0.138081	0.10274		0.101852	0.0406504	0.0622108	0.113827	0.087975		0.0912474	0.0406504	0.035106	0.100842	0.083678
0.129112	0.217391	0.116555	0.128261	0.0950234		0.157253	0.217391	0.15933	0.160081	0.104081		0.242092	0.666667	0.382057	0.220611	0.115056		0.12299	0.0510753	0.0935548	0.131824	0.0992619		0.105915	0.0510753	0.0624978	0.108421	0.0866964		0.098455	0.0510753	0.0387967	0.0983892	0.0806301
0.134571	0.181818	0.117823	0.135819	0.109798		0.154622	0.181818	0.167086	0.165836	0.117035		0.234272	0.666667	0.42346	0.218923	0.126258		0.128464	0.0486486	0.0951664	0.138626	0.112425		0.111238	0.0486486	0.0601689	0.122188	0.0969519		0.10575	0.0486486	0.0384586	0.106022	0.08885
0.128213	0.428571	0.109476	0.127103	0.0971662		0.171457	0.428571	0.180252	0.144463	0.100379		0.244621	0.705882	0.357793	0.214709	0.119926		0.120891	0.0502645	0.0985009	0.135425	0.10013		0.107962	0.0502645	0.0601382	0.115874	0.0914758		0.0999587	0.0502645	0.0353326	0.104903	0.0851252
0.138647	0.190476	0.124897	0.13277	0.10158		0.163672	0.190476	0.173194	0.165281	0.115342		0.225403	0.785714	0.424176	0.234176	0.128319		0.124386	0.048913	0.0951595	0.135749	0.10158		0.113384	0.048913	0.0654099	0.123647	0.0916741		0.106484	0.048913	0.0414157	0.112058	0.0875582
0.124482	0.2	0.095591	0.129978	0.0869897		0.144239	0.2	0.150092	0.177985	0.0946557		0.193561	0.833333	0.362138	0.199897	0.102744		0.129592	0.0408719	0.101125	0.146755	0.0964201		0.104676	0.0408719	0.0601258	0.112357	0.0758358		0.0932343	0.0408719	0.0306447	0.102909	0.0715118
0.132208	0.3125	0.113862	0.128882	0.096125		0.15844	0.3125	0.172211	0.157325	0.108723		0.253791	0.736842	0.435905	0.222895	0.127706		0.126587	0.0459459	0.0964995	0.14359	0.111599		0.109831	0.0459459	0.0599785	0.116926	0.0894512		0.102608	0.0459459	0.0360798	0.101282	0.07803
0.13292	0.4	0.120366	0.129707	0.0925454		0.16157	0.4	0.158855	0.157477	0.10649		0.230525	0.777778	0.398039	0.22032	0.120634		0.120072	0.0512129	0.0947069	0.131054	0.0967159		0.105816	0.0512129	0.0631413	0.114734	0.0859985		0.0983727	0.0512129	0.0396774	0.103755	0.0751542
0.134484	0.28125	0.105855	0.13712	0.0960561		0.156301	0.28125	0.157429	0.183103	0.109285		0.213193	0.818182	0.287061	0.195385	0.118174		0.12397	0.0432432	0.096175	0.152157	0.103412		0.10659	0.0432432	0.0604213	0.125095	0.0888968		0.101723	0.0432432	0.0380989	0.112891	0.08363
0.136143	0.28125	0.118578	0.136847	0.0997209		0.156297	0.28125	0.165749	0.166536	0.110026		0.239403	0.785714	0.419528	0.208599	0.12324		0.133996	0.0434783	0.0970568	0.148069	0.108559		0.108896	0.0434783	0.0675166	0.126115	0.0888182		0.0964293	0.0434783	0.0363591	0.108513	0.0804689
0.140403	0.272727	0.117998	0.140325	0.102764		0.1642	0.272727	0.171664	0.182056	0.114981		0.223286	0.846154	0.433976	0.210485	0.12708		0.130518	0.0460705	0.0993334	0.148332	0.10888		0.111131	0.0460705	0.0645378	0.121444	0.0891087		0.10119	0.0460705	0.0392271	0.104895	0.0794752
0.13798	0.105263	0.113201	0.132566	0.102307		0.158412	0.105263	0.167493	0.183992	0.115707		0.233309	0.873563	0.445586	0.224843	0.132321		0.129296	0.048913	0.0945255	0.140925	0.107893		0.112343	0.048913	0.0606337	0.114707	0.0909473		0.104311	0.048913	0.0368925	0.103605	0.0816229
0.13415	0.3125	0.117181	0.139557	0.093316		0.15856	0.3125	0.158058	0.197504	0.110127		0.231583	0.684211	0.399716	0.215963	0.120179		0.126283	0.0464481	0.0939815	0.14296	0.103696		0.10739	0.0464481	0.0637918	0.118691	0.0866359		0.10201	0.0464481	0.039882	0.105332	0.0777837
0.132155	0.269231	0.115175	0.134866	0.0974283		0.148553	0.269231	0.162861	0.158122	0.104453		0.239754	0.785714	0.4134	0.234026	0.118179		0.122313	0.0530504	0.0954333	0.137457	0.0994115		0.104028	0.0530504	0.0666317	0.114111	0.0840112		0.0967936	0.0530504	0.0361258	0.105327	0.077788
0.136484	0.258065	0.114356	0.127126	0.0954925		0.160439	0.258065	0.173858	0.145059	0.10968		0.240357	0.75	0.407521	0.205685	0.119002		0.128504	0.0459459	0.0959028	0.134192	0.101691		0.111426	0.0459459	0.057784	0.110641	0.0895756		0.105137	0.0459459	0.0346456	0.0989186	0.082239
0.13194	0.142857	0.109377	0.134249	0.0959528		0.152174	0.142857	0.166643	0.166488	0.108293		0.202399	0.681818	0.383503	0.21172	0.114853		0.120648	0.0459459	0.0966887	0.126825	0.101802		0.110126	0.0459459	0.0605426	0.117222	0.0889617		0.10155	0.0459459	0.0362635	0.108846	0.0867072
0.123367	0.275862	0.0985633	0.126098	0.0809118		0.146788	0.275862	0.147184	0.161147	0.0908448		0.19977	0.818182	0.331764	0.204417	0.111473		0.12341	0.0404313	0.0898015	0.147413	0.0918098		0.0997812	0.0404313	0.0568411	0.117621	0.0759284		0.0894848	0.0404313	0.032463	0.1029	0.0714649
0.128145	0.210526	0.116769	0.129634	0.0994527		0.17429	0.210526	0.164117	0.144645	0.104386		0.245926	0.652174	0.346792	0.217537	0.124314		0.11966	0.0431267	0.095186	0.133156	0.107812		0.101496	0.0431267	0.0727897	0.122634	0.0923305		0.0940088	0.0431267	0.0358788	0.10537	0.0866248
0.131406	0.296296	0.118027	0.132579	0.0965588		0.156394	0.296296	0.164765	0.149675	0.102834		0.238596	0.818182	0.414039	0.21537	0.114868		0.124463	0.0454545	0.0969062	0.138018	0.0986435		0.108632	0.0454545	0.0602295	0.120552	0.0880737		0.101113	0.0454545	0.0374766	0.106283	0.079378
0.13149	0.125	0.116622	0.124184	0.0887105		0.152055	0.125	0.15986	0.150148	0.09847		0.218875	0.6	0.39302	0.225535	0.116887		0.122165	0.0486486	0.0886691	0.134058	0.0930221		0.107394	0.0486486	0.0614129	0.11529	0.0858002		0.0963845	0.0486486	0.0392996	0.101236	0.0790002
0.135934	0.2	0.122214	0.129763	0.0989785		0.159212	0.2	0.168233	0.153316	0.112685		0.246339	0.666667	0.417429	0.231333	0.126112		0.127312	0.0485175	0.0965279	0.134191	0.10134		0.111637	0.0485175	0.0646611	0.116437	0.0931751		0.104165	0.0485175	0.0392975	0.101376	0.0833436
0.131133	0.258065	0.109356	0.133924	0.0944599		0.157983	0.258065	0.167221	0.162678	0.104665		0.19526	0.8	0.424728	0.213268	0.124543		0.128899	0.0460705	0.0999808	0.140157	0.106416		0.110594	0.0460705	0.0595205	0.119954	0.084882		0.102008	0.0460705	0.0356214	0.107637	0.0738411
0.128923	0.2	0.119827	0.125698	0.0912874		0.166436	0.2	0.172933	0.138728	0.0946155		0.234682	0.666667	0.404644	0.210168	0.120307		0.109952	0.048	0.0944474	0.128543	0.0948313		0.0964542	0.048	0.0570216	0.114761	0.086296		0.0904912	0.048	0.0333916	0.101773	0.0795547
0.128711	0.4	0.113858	0.139689	0.0853423		0.14666	0.4	0.169024	0.171112	0.0953517		0.207039	0.722222	0.383945	0.22686	0.103673		0.131019	0.0458221	0.0939738	0.143727	0.0912991		0.108889	0.0458221	0.0631037	0.122748	0.0775742		0.0907484	0.0458221	0.0398868	0.114918	0.0679062
0.130832	0.310345	0.113442	0.12234	0.0855917		0.160095	0.310345	0.154738	0.157431	0.0948017		0.199842	0.818182	0.395423	0.211255	0.114185		0.126262	0.0431267	0.0913557	0.138466	0.0938141		0.105486	0.0431267	0.0638424	0.111963	0.0787713		0.0973587	0.0431267	0.0370688	0.102933	0.0751442
0.133174	0.25	0.108714	0.137869	0.0966532		0.156699	0.25	0.163981	0.162255	0.102988		0.235405	0.75	0.371624	0.216928	0.118112		0.125564	0.0486486	0.101045	0.142096	0.101651		0.110462	0.0486486	0.0608916	0.115191	0.0901035		0.102522	0.0486486	0.0364809	0.102019	0.0789514
0.133619	0.157895	0.108222	0.129516	0.0954017		0.163187	0.157895	0.161232	0.1787	0.1048		0.233954	0.666667	0.444741	0.222477	0.121479		0.124044	0.0456989	0.0961814	0.135871	0.104544		0.105449	0.0456989	0.0660253	0.119863	0.0891142		0.100802	0.0456989	0.0359835	0.102409	0.0824303
0.132204	0.15	0.11459	0.131033	0.0987468		0.150773	0.15	0.15635	0.178636	0.107265		0.23895	0.883721	0.397101	0.232917	0.121844		0.13235	0.0487805	0.0944225	0.133443	0.100664		0.105169	0.0487805	0.0681197	0.115937	0.0852959		0.094875	0.0487805	0.0359933	0.101509	0.0778348
0.133062	0.222222	0.112165	0.133812	0.0921268		0.151652	0.222222	0.157876	0.16364	0.107487		0.200322	0.727273	0.414947	0.213394	0.120083		0.126166	0.0460705	0.088496	0.136563	0.0976603		0.10917	0.0460705	0.0572255	0.121917	0.0895551		0.103547	0.0460705	0.0366898	0.104773	0.0843657
0.134324	0.181818	0.107028	0.14008	0.0988818		0.154146	0.181818	0.154799	0.180749	0.111983		0.213098	0.785714	0.389566	0.21936	0.118013		0.125559	0.0410959	0.0900154	0.141564	0.101906		0.107959	0.0410959	0.060797	0.114066	0.0859452		0.0996846	0.0410959	0.038909	0.107411	0.0823982
0.140693	0.225806	0.116522	0.138156	0.104669		0.160891	0.225806	0.17451	0.17254	0.113638		0.235828	0.785714	0.447037	0.212326	0.120564		0.121846	0.0513514	0.0989698	0.1364	0.106505		0.11167	0.0513514	0.0612469	0.122666	0.0928004		0.103684	0.0513514	0.0383116	0.109564	0.0860911
0.131577	0.272727	0.116097	0.121571	0.0927401		0.161856	0.272727	0.162657	0.168746	0.106384		0.23843	0.769231	0.42171	0.219338	0.122308		0.128578	0.0435967	0.0911539	0.13377	0.10614		0.10454	0.0435967	0.0663243	0.10974	0.0870894		0.0964201	0.0435967	0.0343407	0.0989144	0.0779233
0.123373	0.59375	0.108	0.120358	0.0852881		0.143378	0.59375	0.149542	0.148642	0.0919706		0.215063	0.903614	0.350101	0.227499	0.112545		0.130523	0.0403226	0.0944039	0.134723	0.0968463		0.112127	0.0403226	0.0587958	0.114657	0.0781413		0.0935504	0.0403226	0.0368664	0.102288	0.0732341
0.13531	0.15	0.12138	0.132113	0.0996749		0.159918	0.15	0.166241	0.166605	0.113359		0.24154	0.608696	0.435615	0.225612	0.131496		0.12589	0.0487805	0.0963575	0.13401	0.104667		0.112406	0.0487805	0.0604261	0.114138	0.0889758		0.104787	0.0487805	0.0367035	0.106442	0.0811495
0.134029	0.285714	0.121404	0.140769	0.0997422		0.156882	0.285714	0.166094	0.171735	0.105712		0.240688	0.75	0.411171	0.236996	0.128206		0.12432	0.0510753	0.0976686	0.131556	0.10081		0.110278	0.0510753	0.0638842	0.11705	0.0861996		0.103487	0.0510753	0.0406127	0.106471	0.0773531
0.134792	0.166667	0.109977	0.126279	0.0934982		0.154983	0.166667	0.169038	0.152864	0.106841		0.222357	0.578947	0.407878	0.226791	0.122549		0.128754	0.0483871	0.0936333	0.13641	0.0988534		0.112501	0.0483871	0.0586474	0.111405	0.0866411		0.10624	0.0483871	0.0357838	0.0980809	0.0782698
0.125447	0.272727	0.115778	0.125677	0.0917199		0.158034	0.272727	0.161893	0.138995	0.0975699		0.209458	0.903614	0.281432	0.215379	0.120989		0.129375	0.0456989	0.0940922	0.129329	0.0925161		0.106034	0.0456989	0.0604111	0.111308	0.0850326		0.095848	0.0456989	0.03674	0.103369	0.0786943
0.132569	0.285714	0.114632	0.1248	0.096245		0.156208	0.285714	0.160138	0.148331	0.104259		0.202734	0.833333	0.427618	0.217394	0.12421		0.128278	0.0406504	0.0928732	0.138884	0.102886		0.108457	0.0406504	0.0640113	0.115253	0.0905097		0.10007	0.0406504	0.0339553	0.10015	0.0831918
0.127293	0.190476	0.110885	0.146939	0.0992911		0.176355	0.190476	0.152554	0.163802	0.105999		0.240612	0.681818	0.395597	0.216758	0.129814		0.117276	0.0432432	0.0969887	0.152159	0.101833		0.102043	0.0432432	0.0694394	0.136164	0.0915311		0.0953452	0.0432432	0.0393121	0.12229	0.0853328
0.129851	0.15	0.107356	0.130321	0.093791		0.154749	0.15	0.158243	0.157314	0.104728		0.218102	0.636364	0.418234	0.222217	0.117212		0.122556	0.0483871	0.0952017	0.137348	0.0983586		0.101352	0.0483871	0.0665263	0.118681	0.0869815		0.0930466	0.0483871	0.0369911	0.101216	0.0772447
0.135988	0.166667	0.120424	0.137233	0.0978623		0.15612	0.166667	0.164402	0.161991	0.109723		0.235933	0.333333	0.419927	0.221436	0.122201		0.12476	0.0534759	0.0994873	0.132544	0.10181		0.113529	0.0534759	0.061773	0.116877	0.0894034		0.105249	0.0534759	0.0384342	0.109086	0.0807328
0.133239	0.142857	0.110576	0.123025	0.0926504		0.156755	0.142857	0.161421	0.164604	0.113445		0.204818	0.653846	0.403773	0.227414	0.122258		0.132308	0.0460705	0.0951263	0.125836	0.105604		0.111562	0.0460705	0.0618028	0.108826	0.0855682		0.102735	0.0460705	0.0390181	0.0961648	0.0746784
0.132165	0.157895	0.114131	0.128425	0.0998238		0.158683	0.157895	0.153678	0.152385	0.107828		0.242133	0.590909	0.410286	0.225272	0.119091		0.117924	0.0509383	0.0907617	0.131091	0.101687		0.104761	0.0509383	0.0605317	0.114747	0.0911692		0.0975358	0.0509383	0.0360805	0.104068	0.0844802
0.1236	0.25	0.108854	0.123547	0.0889883		0.146245	0.25	0.147521	0.173746	0.103718		0.209458	0.818182	0.376211	0.207853	0.116954		0.125969	0.0433604	0.0901253	0.135507	0.0971072		0.101342	0.0433604	0.062681	0.108977	0.0839487		0.0914659	0.0433604	0.0348845	0.095449	0.0757529
0.131865	0.258065	0.111347	0.134115	0.0956595		0.152214	0.258065	0.165797	0.15863	0.101142		0.219467	0.75	0.408661	0.203353	0.110354		0.122399	0.0459459	0.095345	0.141927	0.0987267		0.107036	0.0459459	0.0606413	0.122324	0.0847883		0.0973722	0.0459459	0.03741	0.1083	0.0777991
0.13158	0.275862	0.121368	0.13283	0.0942047		0.157313	0.275862	0.162682	0.171509	0.105796		0.215015	0.769231	0.412956	0.225638	0.119538		0.125468	0.0460705	0.0986911	0.140532	0.101334		0.108639	0.0460705	0.060132	0.112789	0.0850206		0.100689	0.0460705	0.03715	0.105962	0.0786775
0.131111	0.4	0.115156	0.126774	0.0971281		0.159539	0.4	0.171835	0.151165	0.10519		0.227579	0.764706	0.396066	0.222954	0.115775		0.126909	0.0481283	0.100495	0.135137	0.103957		0.111917	0.0481283	0.0636712	0.115928	0.0917833		0.100567	0.0481283	0.0374053	0.101498	0.0837195
0.13483	0.275862	0.111383	0.12318	0.0865979		0.167801	0.275862	0.157708	0.155454	0.0981921		0.234219	0.833333	0.358684	0.228795	0.114683		0.11594	0.0456989	0.0933863	0.127923	0.0938688		0.100489	0.0456989	0.0576867	0.108431	0.0815916		0.0937143	0.0456989	0.0356462	0.0984078	0.0767814
0.12599	0.0714286	0.116954	0.120899	0.0918281		0.161883	0.0714286	0.161512	0.142131	0.0999935		0.22817	0.571429	0.366966	0.213346	0.12429		0.12898	0.0403226	0.0948576	0.142131	0.102855		0.105117	0.0403226	0.0663764	0.114964	0.0848022		0.100604	0.0403226	0.0361767	0.0945526	0.0773643
0.138955	0.4	0.119975	0.143865	0.103035		0.160174	0.4	0.163771	0.197993	0.115341		0.233478	0.769231	0.435366	0.221259	0.127177		0.127867	0.0438356	0.0952338	0.144551	0.104283		0.111407	0.0438356	0.0611043	0.131223	0.0945809		0.103595	0.0438356	0.0376913	0.117729	0.0903672
0.131654	0.2	0.10694	0.119719	0.0935964		0.158952	0.2	0.161972	0.158058	0.106623		0.234137	0.666667	0.410682	0.22421	0.125395		0.126485	0.0433604	0.0942173	0.122968	0.101157		0.108046	0.0433604	0.0632158	0.105892	0.0862357		0.100181	0.0433604	0.037775	0.0981234	0.0768937
0.124713	0.28125	0.118089	0.12465	0.0902331		0.154099	0.28125	0.155572	0.17363	0.108939		0.216877	0.833333	0.403879	0.237402	0.118433		0.121651	0.0409836	0.0918885	0.131084	0.100524		0.103491	0.0409836	0.062238	0.113684	0.0835756		0.099341	0.0409836	0.0382343	0.104337	0.0765179
0.122133	0.181818	0.104632	0.128166	0.0897117		0.145943	0.181818	0.161285	0.164515	0.0969806		0.215594	0.684211	0.386719	0.197075	0.115415		0.129101	0.0432432	0.100491	0.1388	0.0960261		0.104732	0.0432432	0.0677093	0.119415	0.0835369		0.0951398	0.0432432	0.0327769	0.102818	0.0755785
0.132169	0.0952381	0.114006	0.132874	0.0921612		0.148298	0.4	0.157187	0.181036	0.101488		0.207206	0.7	0.389487	0.210683	0.112382		0.118875	0.0516304	0.0929265	0.1348	0.0922426		0.109053	0.0516304	0.0589639	0.113818	0.087282		0.101015	0.0516304	0.0370702	0.10533	0.081135
0.143943	0.181818	0.11777	0.142785	0.106096		0.170351	0.181818	0.180699	0.19336	0.115693		0.260367	0.785714	0.432686	0.228336	0.130569		0.130045	0.0514905	0.0968163	0.133648	0.107716		0.116174	0.0514905	0.0673958	0.11741	0.0961997		0.108125	0.0514905	0.042357	0.107999	0.0835282
0.135176	0.258065	0.116349	0.135828	0.0973425		0.163371	0.714286	0.157437	0.179893	0.114055		0.217564	0.714286	0.403538	0.213636	0.119323		0.125741	0.258065	0.0934397	0.148296	0.103357		0.107878	0.028125	0.0608961	0.117733	0.0879327		0.099503	0.028125	0.0381201	0.105935	0.0814589
0.126399	0.333333	0.101532	0.130172	0.0925189		0.149254	0.333333	0.151909	0.148214	0.0982468		0.197842	0.727273	0.399632	0.215563	0.120232		0.125533	0.0427807	0.093812	0.144579	0.10241		0.106081	0.0427807	0.0583239	0.122695	0.0876037		0.0970567	0.0427807	0.0351863	0.104091	0.0762649
0.134472	0.181818	0.122397	0.132498	0.0979823		0.165392	0.181818	0.16964	0.152966	0.107462		0.274454	0.285714	0.390082	0.206717	0.123646		0.126582	0.0506667	0.0953665	0.13342	0.100652		0.107827	0.0506667	0.0638509	0.116789	0.0918568		0.100395	0.0506667	0.0343726	0.107122	0.0833095
0.135367	0.166667	0.119339	0.131139	0.0878096		0.160861	0.166667	0.16002	0.156032	0.0942478		0.222456	0.64	0.36889	0.241284	0.11442		0.123172	0.0482574	0.0944279	0.135054	0.0933742		0.103453	0.0482574	0.0660909	0.120086	0.0825699		0.0935564	0.0482574	0.0359929	0.108631	0.0767496
0.128177	0.444444	0.113824	0.134572	0.0964857		0.155448	0.444444	0.16807	0.155192	0.100505		0.222447	0.769231	0.422283	0.228777	0.118958		0.121011	0.0456989	0.0904595	0.137998	0.0979683		0.108986	0.0456989	0.0602019	0.118938	0.086625		0.0992951	0.0456989	0.0377795	0.108584	0.0835697
0.132462	0.233333	0.106395	0.128651	0.0967268		0.149781	0.233333	0.154369	0.170223	0.104886		0.213768	0.727273	0.37745	0.230295	0.116017		0.121283	0.0487805	0.093056	0.133608	0.100909		0.107139	0.0487805	0.05924	0.115037	0.0864692		0.0964799	0.0487805	0.0372363	0.102478	0.0799831
0.133763	0.285714	0.120325	0.131145	0.103916		0.156625	0.285714	0.164593	0.16627	0.11247		0.230531	0.722222	0.409933	0.217915	0.128656		0.121028	0.0460705	0.0900921	0.134998	0.10543		0.109729	0.0460705	0.0623974	0.112675	0.0945963		0.102152	0.0460705	0.0392603	0.10529	0.0894524
0.130915	0.266667	0.103646	0.13048	0.0902467		0.15742	0.266667	0.155564	0.150084	0.0981956		0.215606	0.833333	0.36374	0.223192	0.125894		0.122066	0.0380435	0.0922139	0.140915	0.103963		0.103818	0.0380435	0.0635519	0.119947	0.0861273		0.0960439	0.0380435	0.0337123	0.107409	0.0768447
0.125875	0.6	0.111307	0.123307	0.0873764		0.163435	0.6	0.156377	0.128237	0.0892322		0.244907	0.6	0.335995	0.209695	0.105545		0.109356	0.0452128	0.103639	0.125378	0.0891545		0.0949527	0.0452128	0.0656874	0.115183	0.0856995		0.0881481	0.0452128	0.033388	0.10258	0.0795263
0.13298	0.333333	0.117211	0.135556	0.0948778		0.159044	0.333333	0.161089	0.169768	0.111355		0.242636	0.705882	0.40854	0.210864	0.127132		0.127005	0.0459459	0.093934	0.144949	0.102768		0.109593	0.0459459	0.0615422	0.120123	0.0869071		0.101971	0.0459459	0.0378365	0.105215	0.0797451
0.129626	0.157895	0.115406	0.139888	0.101725		0.151038	0.157895	0.171798	0.165602	0.108636		0.218895	0.666667	0.412338	0.218614	0.119357		0.125781	0.0458221	0.097586	0.148544	0.107692		0.10894	0.0458221	0.0590103	0.119771	0.0902833		0.103416	0.0458221	0.0354952	0.107569	0.0842995
0.135896	0.15	0.115727	0.137217	0.0974887		0.159709	0.222222	0.170104	0.190369	0.108414		0.217712	0.6	0.434394	0.22646	0.120108		0.129582	0.0441989	0.0988589	0.13677	0.101123		0.111375	0.0441989	0.0628751	0.124356	0.0826137		0.103424	0.0441989	0.0387643	0.114548	0.0780138
0.137931	0.272727	0.128687	0.120141	0.101561		0.172233	0.272727	0.16143	0.160158	0.111185		0.230367	0.785714	0.407062	0.229151	0.12893		0.1297	0.0512129	0.0886755	0.122533	0.103662		0.109328	0.0512129	0.0684176	0.106083	0.0897116		0.101553	0.0512129	0.0375857	0.0959203	0.0828335
0.131512	0.181818	0.114803	0.129097	0.0913909		0.156134	0.181818	0.156707	0.180439	0.108185		0.247248	0.375	0.41808	0.22379	0.120512		0.126816	0.0461957	0.0955699	0.141474	0.0986572		0.107874	0.0461957	0.0584388	0.117568	0.0823115		0.0998152	0.0461957	0.0356998	0.10118	0.0763625
0.12531	0.25	0.105926	0.138168	0.0873153		0.149668	0.25	0.153825	0.160198	0.0906554		0.227731	0.769231	0.408956	0.203766	0.0988447		0.127798	0.0482574	0.0945638	0.142183	0.0901825		0.104201	0.0482574	0.0587401	0.122676	0.0728974		0.0871553	0.0482574	0.0367234	0.104436	0.0651461
0.131065	0.214286	0.113015	0.13704	0.0910388		0.150886	0.214286	0.174932	0.164381	0.100559		0.226633	0.785714	0.407707	0.205039	0.111663		0.125204	0.0509383	0.0980177	0.134876	0.0937675		0.110995	0.0509383	0.0576286	0.120086	0.0787465		0.0966037	0.0509383	0.0348686	0.107632	0.0717613
0.132375	0.206897	0.11474	0.142563	0.100684		0.150942	0.206897	0.161029	0.160388	0.106546		0.243774	0.75	0.399886	0.211167	0.122764		0.119136	0.0512129	0.0947666	0.130243	0.100912		0.105554	0.0512129	0.0661009	0.11482	0.0868594		0.0984229	0.0512129	0.0358346	0.105095	0.0808375
0.128229	0.266667	0.113721	0.126404	0.0923132		0.152924	0.266667	0.161594	0.148524	0.100011		0.199672	0.818182	0.353863	0.215248	0.125339		0.126855	0.0432432	0.0923074	0.132177	0.0982693		0.105116	0.0432432	0.0597941	0.117995	0.0850065		0.0951547	0.0432432	0.0358699	0.103709	0.0778399
0.137978	0.266667	0.113713	0.132005	0.0991197		0.162484	0.266667	0.171322	0.166477	0.114996		0.237149	0.769231	0.445589	0.215012	0.130095		0.130864	0.0459459	0.0981055	0.140511	0.111794		0.111361	0.0459459	0.0602857	0.117955	0.0936826		0.105766	0.0459459	0.0376254	0.102505	0.083404
0.134219	0.15	0.112379	0.127512	0.0938235		0.153001	0.15	0.160195	0.151383	0.100454		0.207634	0.684211	0.369832	0.221216	0.115444		0.125603	0.0483871	0.0906363	0.133358	0.0965668		0.109563	0.0483871	0.0621898	0.117053	0.0866915		0.0999009	0.0483871	0.0397803	0.105559	0.0812566
0.139647	0.310345	0.116482	0.136258	0.103376		0.163368	0.310345	0.167762	0.157992	0.108889		0.209826	0.785714	0.419439	0.230969	0.125883		0.132752	0.0481283	0.0953969	0.143394	0.107431		0.115027	0.0481283	0.064846	0.115936	0.0903117		0.106451	0.0481283	0.0411316	0.108708	0.0827365
0.130553	0.181818	0.115313	0.130425	0.0994112		0.157877	0.181818	0.176175	0.163483	0.106301		0.209864	0.681818	0.403206	0.215427	0.114841		0.12395	0.0485175	0.10076	0.130014	0.101752		0.107703	0.0485175	0.0646881	0.113896	0.0866239		0.100561	0.0485175	0.0378593	0.0991482	0.0801657
0.12526	0.4	0.111747	0.130253	0.0952454		0.173246	0.4	0.150929	0.158291	0.10414		0.248158	0.736842	0.345808	0.23073	0.124646		0.118733	0.0432432	0.0963645	0.135481	0.10414		0.100431	0.0432432	0.0665382	0.115543	0.0906231		0.092667	0.0432432	0.038246	0.104648	0.0822899
0.123131	0.3125	0.0952113	0.127574	0.0812315		0.157713	0.3125	0.133507	0.178157	0.102149		0.235236	0.625	0.38101	0.214907	0.114481		0.118684	0.0383562	0.0782557	0.157648	0.101645		0.104149	0.0383562	0.0557797	0.114075	0.0792727		0.0917859	0.0383562	0.0301238	0.101278	0.0720283
0.133319	0.411765	0.123377	0.13257	0.096933		0.160743	0.411765	0.166967	0.16457	0.105893		0.236003	0.736842	0.432792	0.229279	0.126651		0.127437	0.0458221	0.0976317	0.133409	0.0986522		0.110404	0.0458221	0.0621531	0.12211	0.0896277		0.102928	0.0458221	0.0378752	0.104654	0.0829316
0.128867	0.0666667	0.109397	0.137641	0.0977244		0.147619	0.0666667	0.174415	0.149711	0.100301		0.196711	0.375	0.41668	0.207263	0.113642		0.119872	0.0477454	0.0930179	0.132265	0.099334		0.108057	0.0477454	0.0593244	0.120033	0.0905352		0.0985308	0.0477454	0.0344513	0.110852	0.0870012
0.133991	0.375	0.11744	0.133544	0.0925423		0.175465	0.375	0.166417	0.168141	0.103462		0.241734	0.6875	0.389458	0.226507	0.112336		0.118401	0.0461957	0.095742	0.139452	0.0988207		0.101849	0.0461957	0.0647715	0.11903	0.0861535		0.0947617	0.0461957	0.0360942	0.10621	0.0800762
0.132031	0.142857	0.111093	0.136289	0.0885583		0.150767	0.142857	0.164851	0.164762	0.099682		0.214378	0.619048	0.317592	0.211451	0.109482		0.124688	0.0534759	0.0898404	0.130562	0.0909896		0.110458	0.0534759	0.0641669	0.117593	0.0783638		0.0960578	0.0534759	0.0406167	0.108081	0.0697701
0.13245	0.258065	0.110082	0.125439	0.0937124		0.158947	0.258065	0.152671	0.155447	0.109314		0.227367	0.818182	0.38856	0.228384	0.120403		0.126974	0.0460705	0.0892668	0.129755	0.102153		0.105943	0.0460705	0.0620171	0.106217	0.0843358		0.0978448	0.0460705	0.0364423	0.0941425	0.0784061
0.133401	0.421053	0.116482	0.135049	0.102581		0.159205	0.421053	0.160853	0.160982	0.112072		0.233758	0.75	0.405071	0.21629	0.125498		0.125834	0.0460705	0.0957159	0.139907	0.108078		0.109533	0.0460705	0.0606981	0.121626	0.0906409		0.104492	0.0460705	0.0384548	0.107232	0.0842602
0.132931	0.258065	0.118191	0.130906	0.095212		0.154725	0.258065	0.169268	0.161319	0.111334		0.22729	0.785714	0.420789	0.224755	0.123306		0.125038	0.0460705	0.0965323	0.134355	0.0989253		0.107681	0.0460705	0.0619145	0.113921	0.0876078		0.100096	0.0460705	0.0385379	0.104328	0.0821965
0.133805	0.190476	0.117581	0.124337	0.0978757		0.157885	0.190476	0.173569	0.153061	0.109632		0.220036	0.652174	0.440883	0.246937	0.127924		0.129735	0.0433604	0.0934503	0.135559	0.109632		0.111404	0.0433604	0.0622085	0.110186	0.0925616		0.103553	0.0433604	0.0389605	0.10245	0.0836522
0.134928	0.2	0.112849	0.133732	0.0967213		0.159455	0.2	0.170971	0.161831	0.108261		0.220947	0.666667	0.388892	0.20817	0.128726		0.130126	0.0481283	0.0987027	0.144099	0.103705		0.111901	0.0481283	0.0612112	0.123065	0.0898825		0.10394	0.0481283	0.0367952	0.108532	0.0818403
0.129675	0.375	0.114283	0.120321	0.0894645		0.156608	0.375	0.157605	0.149044	0.0982204		0.210264	0.722222	0.35438	0.211253	0.11964		0.124353	0.0432432	0.0898219	0.122714	0.0927666		0.105503	0.0432432	0.062329	0.109911	0.0842338		0.0955968	0.0432432	0.0383716	0.102666	0.0770315
0.128194	0.233333	0.108592	0.142907	0.0995967		0.164293	0.233333	0.150769	0.18119	0.102804		0.224758	0.833333	0.419788	0.197725	0.121872		0.126899	0.0435967	0.10028	0.155986	0.112047		0.109064	0.0435967	0.0699263	0.122216	0.0913894		0.0984516	0.0435967	0.045445	0.102931	0.0763044
0.128815	0.258065	0.109657	0.135119	0.0966275		0.154507	0.258065	0.147272	0.166772	0.104887		0.222769	0.818182	0.337872	0.221306	0.118419		0.125973	0.0458221	0.0927953	0.143355	0.101822		0.100105	0.0458221	0.0610732	0.125246	0.0874074		0.0901632	0.0458221	0.0338112	0.110052	0.0794198
0.135304	0.15	0.104098	0.130906	0.0907035		0.175355	0.15	0.156966	0.17295	0.101311		0.235481	0.876404	0.396122	0.221272	0.11129		0.110503	0.0461957	0.0977705	0.13459	0.0926646		0.0989152	0.0461957	0.0655289	0.113247	0.0833439		0.091963	0.0461957	0.035984	0.104268	0.07864
0.131983	0.294118	0.118436	0.125832	0.0983077		0.159368	0.294118	0.163848	0.160108	0.114821		0.232901	0.769231	0.380678	0.227697	0.123981		0.122516	0.0460705	0.0938632	0.129819	0.101527		0.107327	0.0460705	0.0607376	0.11222	0.0895161		0.100096	0.0460705	0.0381864	0.0990205	0.0814202
0.134941	0.210526	0.11987	0.130866	0.0937762		0.154795	0.210526	0.160427	0.145411	0.102796		0.204348	0.375	0.40064	0.227094	0.123108		0.129698	0.0456989	0.0964244	0.134413	0.095364		0.112308	0.0456989	0.0649648	0.11807	0.087199		0.104185	0.0456989	0.0401905	0.103617	0.0806868
0.118196	0.625	0.108191	0.123369	0.0821226		0.140848	0.625	0.17235	0.143086	0.0879138		0.208783	0.625	0.345435	0.214628	0.100362		0.117759	0.0478723	0.0960116	0.1301	0.0879138		0.101642	0.0478723	0.0558722	0.11358	0.0760279		0.0879154	0.0478723	0.033479	0.10157	0.0680068
0.134389	0.259259	0.1094	0.132436	0.104087		0.158918	0.259259	0.176827	0.149008	0.107841		0.207621	0.818182	0.393529	0.215506	0.11824		0.132377	0.0456989	0.0968148	0.134968	0.107961		0.113333	0.0456989	0.0609935	0.121306	0.0952394		0.105035	0.0456989	0.0363186	0.105553	0.0883531
0.134482	0.266667	0.119268	0.133049	0.0928145		0.159721	0.266667	0.161705	0.159259	0.102095		0.238944	0.785714	0.386428	0.223165	0.125962		0.130147	0.0433604	0.0944601	0.147982	0.0989959		0.110714	0.0433604	0.0606472	0.116187	0.0884442		0.102443	0.0433604	0.0368399	0.106316	0.0822087
0.136002	0.25	0.119393	0.135123	0.0951431		0.161216	0.25	0.163396	0.181108	0.111937		0.233197	0.75	0.402894	0.218786	0.121328		0.123432	0.0540541	0.0958054	0.135123	0.0959657		0.109069	0.0540541	0.063529	0.116012	0.0859082		0.101486	0.0540541	0.040075	0.103333	0.0770357
0.13449	0.3125	0.120089	0.135798	0.0989726		0.163554	0.3125	0.162781	0.172898	0.114051		0.248429	0.722222	0.430059	0.220684	0.131603		0.131579	0.0461957	0.0988517	0.140836	0.110725		0.113645	0.0461957	0.0690186	0.122075	0.0923503		0.108777	0.0461957	0.0481718	0.106775	0.0812141
0.130889	0.25	0.105597	0.136941	0.0955931		0.151446	0.25	0.163732	0.176321	0.108302		0.197976	0.818182	0.433385	0.204663	0.121465		0.125029	0.0432432	0.0888401	0.15335	0.104545		0.108084	0.0432432	0.0555531	0.122578	0.0871641		0.10066	0.0432432	0.0361375	0.11403	0.0831901
0.127785	0.225806	0.110833	0.132254	0.0891293		0.165442	0.225806	0.156697	0.172	0.0957852		0.238234	0.769231	0.419909	0.188793	0.113694		0.117342	0.0437158	0.0951409	0.148615	0.0971637		0.0984168	0.0437158	0.0599709	0.104534	0.0760892		0.0911627	0.0437158	0.0305857	0.0935038	0.0686934
0.134867	0.333333	0.119013	0.136322	0.099453		0.158569	0.333333	0.167227	0.162036	0.105543		0.223947	0.769231	0.427576	0.219158	0.125371		0.128602	0.048	0.0966472	0.14679	0.105543		0.110441	0.048	0.062739	0.116708	0.088208		0.102515	0.048	0.0382249	0.102778	0.0816205
0.134084	0.357143	0.120812	0.134643	0.100714		0.167561	0.357143	0.166861	0.154758	0.107477		0.236898	0.75	0.384803	0.229823	0.128521		0.113862	0.0509383	0.0960541	0.132868	0.103183		0.104927	0.0509383	0.0633734	0.120376	0.0935133		0.0982505	0.0509383	0.0413313	0.112253	0.0870692
0.137643	0.181818	0.121251	0.136998	0.0959175		0.165582	0.181818	0.165984	0.17896	0.119768		0.249529	0.869048	0.396974	0.222922	0.125449		0.128	0.048913	0.0928189	0.139577	0.0970768		0.111824	0.048913	0.0640767	0.117884	0.0914009		0.104132	0.048913	0.0408017	0.108185	0.0837714
0.130426	0.15	0.110167	0.127296	0.0907962		0.152572	0.15	0.165347	0.15715	0.099404		0.196944	0.375	0.273977	0.207949	0.112083		0.124386	0.0432432	0.0975837	0.125714	0.0948998		0.109642	0.0432432	0.0608621	0.116151	0.083899		0.0979712	0.0432432	0.0363163	0.107592	0.0795282
0.121288	0.15	0.0975344	0.127698	0.0803191		0.151158	0.15	0.146899	0.151739	0.0887031		0.215538	0.736842	0.349878	0.215677	0.113552		0.126964	0.0378378	0.0918972	0.144691	0.104161		0.10609	0.0378378	0.0631917	0.116212	0.076064		0.0918454	0.0378378	0.0346478	0.104156	0.068447
0.132865	0.190476	0.110295	0.121219	0.0907342		0.155303	0.190476	0.170975	0.140831	0.0994982		0.209934	0.608696	0.380964	0.216149	0.121217		0.125555	0.0482574	0.0926515	0.131899	0.0966775		0.103926	0.0482574	0.0568552	0.110434	0.0846626		0.0936951	0.0482574	0.0322907	0.0967177	0.0757022
0.131982	0.380952	0.112904	0.131532	0.0945585		0.154409	0.380952	0.157419	0.177122	0.106071		0.241147	0.75	0.406544	0.211042	0.121452		0.127823	0.0463215	0.092807	0.137419	0.10373		0.109689	0.0463215	0.063582	0.116917	0.0892274		0.103715	0.0463215	0.0344891	0.100952	0.0783158
0.135773	0.181818	0.112308	0.146372	0.100495		0.155559	0.181818	0.160732	0.174091	0.112577		0.206315	0.684211	0.405474	0.20946	0.122801		0.12198	0.0486486	0.0975879	0.146372	0.101728		0.112159	0.0486486	0.0641295	0.118566	0.091882		0.104558	0.0486486	0.041112	0.108957	0.084596
0.135097	0.307692	0.119576	0.134141	0.0941335		0.157056	0.307692	0.168988	0.158553	0.108405		0.251764	0.705882	0.420885	0.227286	0.12703		0.130273	0.0485175	0.0977041	0.137291	0.0954277		0.112826	0.0485175	0.063002	0.12315	0.0891625		0.104586	0.0485175	0.0394358	0.110359	0.0795834
0.128428	0.176471	0.113151	0.139343	0.093174		0.149602	0.176471	0.163975	0.157726	0.0998034		0.193959	0.7	0.371317	0.215874	0.117518		0.116524	0.048	0.0974582	0.14384	0.0961042		0.107387	0.048	0.0640977	0.123627	0.0838588		0.100081	0.048	0.040228	0.113891	0.0749358
0.132996	0.111111	0.103825	0.13456	0.0997166		0.153297	0.111111	0.166434	0.175182	0.10633		0.219347	0.375	0.377978	0.197356	0.117363		0.126665	0.0481283	0.0940544	0.14243	0.102621		0.107853	0.0481283	0.0671895	0.124516	0.0920844		0.0970254	0.0481283	0.0349186	0.109271	0.0852234
0.133726	0.266667	0.112569	0.129239	0.0967882		0.158206	0.266667	0.165081	0.198717	0.110776		0.209457	0.684211	0.415784	0.224057	0.126363		0.125773	0.0464481	0.0896806	0.138215	0.103226		0.109171	0.0464481	0.0629508	0.112735	0.0858123		0.101876	0.0464481	0.0395029	0.104809	0.0773781
0.136564	0.28125	0.117647	0.131585	0.0977083		0.163959	0.28125	0.161138	0.171578	0.110593		0.226475	0.833333	0.406851	0.219739	0.125934		0.130429	0.0459459	0.0954447	0.140313	0.105264		0.108994	0.0459459	0.0628567	0.117334	0.0920012		0.100728	0.0459459	0.0369369	0.103067	0.0856423
0.129937	0.28125	0.116216	0.119084	0.0918802		0.167986	0.28125	0.156376	0.154448	0.108091		0.255464	0.769231	0.399168	0.245849	0.122995		0.122908	0.0458221	0.0919952	0.132776	0.108091		0.102309	0.0458221	0.0626966	0.110922	0.0873186		0.0943947	0.0458221	0.032622	0.0958198	0.0767548
0.139063	0.142857	0.120792	0.134948	0.0902909		0.177001	0.142857	0.17131	0.174922	0.0983703		0.244024	0.615385	0.429625	0.226587	0.119188		0.121533	0.0481283	0.0999301	0.144505	0.0951136		0.106194	0.0481283	0.0604405	0.120972	0.0855684		0.0989049	0.0481283	0.037062	0.108151	0.0791428
0.134244	0.2	0.116199	0.130676	0.0934943		0.151945	0.2	0.16678	0.172014	0.106091		0.235142	0.769231	0.454243	0.204742	0.115865		0.127154	0.0437158	0.0929634	0.142432	0.0954338		0.110368	0.0437158	0.0542165	0.115731	0.0876282		0.102067	0.0437158	0.0337283	0.101149	0.0819495
0.12551	0.190476	0.112006	0.1302	0.0919809		0.148171	0.190476	0.156331	0.159017	0.104125		0.230078	0.875	0.38776	0.228517	0.115409		0.125612	0.0435967	0.0896695	0.137954	0.102758		0.106924	0.0435967	0.0623259	0.113367	0.0837785		0.100577	0.0435967	0.0378554	0.100773	0.0755798
0.129678	0.285714	0.113577	0.131624	0.0910483		0.151439	0.285714	0.156169	0.165923	0.0997093		0.210915	0.75	0.399396	0.228352	0.121176		0.128034	0.0456989	0.0950123	0.135704	0.0980942		0.106597	0.0456989	0.0660019	0.121819	0.0822096		0.0969288	0.0456989	0.0366398	0.103566	0.0735831
0.134	0.258065	0.116994	0.130762	0.0977451		0.154813	0.258065	0.161506	0.161546	0.105625		0.205014	0.785714	0.39548	0.20578	0.12094		0.119318	0.0485175	0.0943431	0.124262	0.0995806		0.10798	0.0485175	0.062034	0.113336	0.0901571		0.0988076	0.0485175	0.0396817	0.106578	0.0854199
0.138435	0.242424	0.119836	0.135642	0.0953127		0.159374	0.242424	0.168563	0.171541	0.114464		0.247562	0.785714	0.409527	0.214736	0.128811		0.130432	0.0513514	0.0975727	0.13115	0.0993813		0.112496	0.0513514	0.0629499	0.114239	0.0895578		0.104644	0.0513514	0.0394262	0.105366	0.0800753
0.124995	0.421053	0.100254	0.128762	0.0863309		0.162059	0.421053	0.147431	0.155743	0.0936057		0.228026	0.8	0.322965	0.213902	0.10763		0.117945	0.0456989	0.0941908	0.135064	0.0917385		0.101145	0.0456989	0.0632856	0.121542	0.0807744		0.0968267	0.0456989	0.0366935	0.102562	0.0749834
0.134985	0.375	0.115293	0.126911	0.100906		0.160813	0.375	0.158036	0.152729	0.107701		0.226712	0.764706	0.412091	0.226682	0.117553		0.124414	0.0456989	0.0965004	0.132403	0.106364		0.105683	0.0456989	0.0654973	0.114908	0.0894297		0.098387	0.0456989	0.0381987	0.104617	0.081785
0.138649	0.352941	0.122918	0.134463	0.098838		0.176247	0.352941	0.161462	0.181857	0.115584		0.257976	0.666667	0.401909	0.231528	0.126833		0.13002	0.048913	0.0861915	0.137792	0.102356		0.108399	0.048913	0.0673509	0.117352	0.0883755		0.101465	0.048913	0.0372382	0.106943	0.0799841
0.128557	0.266667	0.117888	0.130735	0.0929382		0.158081	0.266667	0.163226	0.168237	0.107837		0.244527	0.769231	0.427211	0.217984	0.12117		0.124313	0.0459459	0.0968869	0.141405	0.1047		0.106787	0.0459459	0.0595244	0.112702	0.0846782		0.098565	0.0459459	0.0355059	0.102787	0.0765839
0.126955	0.157895	0.111242	0.137794	0.0833981		0.151474	0.157895	0.165678	0.159944	0.0867768		0.184499	0.681818	0.315577	0.213726	0.0994965		0.125711	0.0428954	0.0968397	0.149253	0.0867768		0.109201	0.0428954	0.0576351	0.12348	0.0757284		0.0934083	0.0428954	0.0373666	0.112768	0.0682435
0.144008	0.272727	0.129728	0.1358	0.103209		0.166862	0.769231	0.173563	0.202627	0.120359		0.24705	0.769231	0.435519	0.227118	0.132135		0.129338	0.0517711	0.0973812	0.128805	0.105509		0.116667	0.0517711	0.06726	0.114819	0.0934059		0.10864	0.0517711	0.0417532	0.10497	0.0846344
0.117682	0.181818	0.101653	0.128489	0.0820542		0.139462	0.181818	0.148052	0.146019	0.0875909		0.206963	0.642857	0.327574	0.213682	0.103323		0.120332	0.0456989	0.0910299	0.128489	0.0828025		0.0963237	0.0456989	0.0575478	0.115096	0.0747073		0.0863516	0.0456989	0.0352736	0.105106	0.0689805
0.131846	0.241379	0.114646	0.13162	0.092162		0.150193	0.241379	0.162436	0.167009	0.104385		0.219479	0.769231	0.425416	0.201233	0.115412		0.125387	0.0459459	0.092116	0.138784	0.0979815		0.107781	0.0459459	0.0567537	0.113474	0.0850228		0.0999953	0.0459459	0.0353332	0.107936	0.0799813
0.128766	0.625	0.107645	0.130964	0.095186		0.150861	0.625	0.167225	0.153288	0.101027		0.231867	0.625	0.441925	0.211784	0.117377		0.126567	0.0404313	0.0948291	0.142081	0.102707		0.106723	0.0404313	0.0632609	0.121317	0.0867808		0.101875	0.0404313	0.041009	0.110053	0.079537
0.128624	0.28125	0.105923	0.144092	0.0867248		0.148111	0.28125	0.154285	0.167054	0.0973093		0.189614	0.833333	0.348248	0.218352	0.105194		0.128624	0.0406504	0.0914018	0.154644	0.0973093		0.107566	0.0406504	0.061015	0.133559	0.0772144		0.0937543	0.0406504	0.0376946	0.118072	0.0695059
0.13546	0.625	0.121264	0.13887	0.101798		0.157691	0.625	0.166572	0.1563	0.110521		0.236745	0.625	0.401824	0.21418	0.119302		0.123383	0.0509383	0.0968581	0.13949	0.104663		0.111543	0.0509383	0.063412	0.122462	0.0965219		0.103911	0.0509383	0.040345	0.111726	0.0867097
0.134965	0.272727	0.10995	0.12524	0.096626		0.165366	0.272727	0.165934	0.163337	0.113493		0.23317	0.769231	0.426395	0.230866	0.128579		0.123365	0.0460705	0.0936769	0.135301	0.110594		0.105727	0.0460705	0.0615431	0.110956	0.0887024		0.0981884	0.0460705	0.0381258	0.0965812	0.0789575
0.128302	0.357143	0.11378	0.12675	0.0939895		0.148369	0.357143	0.154554	0.147274	0.10252		0.220393	0.722222	0.410902	0.228902	0.115095		0.129544	0.0406504	0.0989554	0.139124	0.102155		0.112068	0.0406504	0.0671858	0.116591	0.0843518		0.095117	0.0406504	0.0362467	0.100152	0.0721156
0.131811	0.258065	0.117409	0.133279	0.104954		0.166336	0.258065	0.156238	0.182239	0.106986		0.236617	0.769231	0.383864	0.208107	0.123965		0.123863	0.0487805	0.0905222	0.128585	0.106986		0.105951	0.0487805	0.0644254	0.106625	0.089418		0.0981591	0.0487805	0.0351977	0.0999989	0.0838306
0.131208	0.111111	0.10923	0.123799	0.0939817		0.166168	0.111111	0.155213	0.155162	0.105159		0.237314	0.876404	0.376249	0.228481	0.121242		0.118944	0.0461957	0.0896046	0.126524	0.0987016		0.101493	0.0461957	0.0565842	0.116471	0.090646		0.0940612	0.0461957	0.0362656	0.103996	0.0826621
0.135058	0.275862	0.112518	0.124706	0.0976953		0.157025	0.275862	0.160403	0.164159	0.10773		0.212298	0.769231	0.426084	0.224531	0.125162		0.130426	0.0408719	0.0941295	0.138702	0.102901		0.111653	0.0408719	0.0676911	0.105791	0.092042		0.106112	0.0408719	0.0374247	0.0951631	0.0870456
0.129644	0.157895	0.11356	0.124422	0.094123		0.15495	0.157895	0.170265	0.151241	0.10236		0.208671	0.7	0.398673	0.206659	0.114455		0.124054	0.0505319	0.0988594	0.126794	0.0972318		0.108717	0.0505319	0.0608111	0.112875	0.0873668		0.101787	0.0505319	0.0361542	0.103618	0.0815213
0.133459	0.142857	0.119027	0.144819	0.0975263		0.166904	0.142857	0.16731	0.178599	0.106899		0.227644	0.571429	0.420505	0.230307	0.124313		0.124354	0.0459459	0.0964706	0.142903	0.100258		0.106192	0.0459459	0.0643907	0.124507	0.0875523		0.0989848	0.0459459	0.0379996	0.111018	0.0810722
0.133912	0.233333	0.117392	0.133338	0.0985876		0.156957	0.233333	0.180435	0.15194	0.106214		0.235967	0.769231	0.415349	0.191644	0.117209		0.123079	0.0533333	0.0984234	0.131741	0.0991803		0.110668	0.0533333	0.0565718	0.118053	0.0894796		0.100927	0.0533333	0.0337704	0.106591	0.0808067
0.135821	0.166667	0.119935	0.134797	0.103292		0.162988	0.166667	0.160491	0.163601	0.109061		0.248201	0.666667	0.411677	0.22284	0.127695		0.127067	0.0483871	0.0950591	0.124664	0.104261		0.110549	0.0483871	0.0647029	0.113026	0.0946846		0.10275	0.0483871	0.0383377	0.102381	0.0880538
0.131344	0.310345	0.119108	0.128106	0.093259		0.160679	0.310345	0.163313	0.165063	0.104953		0.210997	0.818182	0.415891	0.220689	0.124467		0.125903	0.0458221	0.0949132	0.141015	0.101844		0.108054	0.0458221	0.0630054	0.11107	0.0860391		0.100946	0.0458221	0.0379726	0.0995333	0.0779989
0.134587	0.258065	0.117246	0.12899	0.0973747		0.159404	0.258065	0.164833	0.175424	0.112601		0.241016	0.769231	0.441349	0.22713	0.126534		0.12989	0.0487805	0.0968355	0.135041	0.10478		0.112391	0.0487805	0.0596468	0.117953	0.087924		0.104124	0.0487805	0.0361643	0.107426	0.0806199
0.129663	0.3125	0.114799	0.126506	0.0894199		0.155527	0.3125	0.155614	0.163676	0.103479		0.242723	0.6875	0.391117	0.21625	0.123517		0.122427	0.0461957	0.0876877	0.136383	0.100865		0.104974	0.0461957	0.0614261	0.116849	0.0823434		0.0975135	0.0461957	0.0390404	0.10726	0.0759278
0.139144	0.290323	0.122929	0.142213	0.101585		0.164899	0.290323	0.172896	0.169451	0.113804		0.245784	0.785714	0.43391	0.22271	0.12794		0.131245	0.0459459	0.0985638	0.148325	0.107331		0.112661	0.0459459	0.0699275	0.130612	0.095308		0.106788	0.0459459	0.0386267	0.112229	0.086459
0.135254	0.272727	0.112918	0.134291	0.100018		0.166484	0.272727	0.17096	0.176928	0.115479		0.22223	0.846154	0.380711	0.212194	0.126789		0.131903	0.0460705	0.097369	0.142268	0.108451		0.109392	0.0460705	0.0684684	0.122678	0.090763		0.101192	0.0460705	0.0357024	0.103914	0.0792559
0.131509	0.181818	0.105357	0.137632	0.09585		0.163408	0.181818	0.159154	0.162268	0.0976456		0.234522	0.736842	0.391136	0.208348	0.109006		0.111572	0.0482574	0.0979489	0.142947	0.0994747		0.0999551	0.0482574	0.0590439	0.108836	0.0816547		0.0907744	0.0482574	0.0361985	0.10223	0.0762408
0.134254	0.4	0.116626	0.131492	0.0973157		0.15421	0.4	0.168044	0.172987	0.112225		0.205276	0.75	0.419793	0.222495	0.121612		0.121582	0.0487805	0.0929852	0.133504	0.0986135		0.109981	0.0487805	0.0638483	0.120212	0.0892067		0.100596	0.0487805	0.0404148	0.104395	0.0841111
0.120004	0.25	0.103275	0.130516	0.0894644		0.140863	0.25	0.148759	0.151054	0.0922878		0.18868	0.818182	0.352049	0.202361	0.106865		0.125702	0.0428954	0.0908878	0.143677	0.0983302		0.104243	0.0428954	0.0573779	0.114357	0.0799358		0.0916964	0.0428954	0.0351386	0.109366	0.0740049
0.132024	0.266667	0.103174	0.118161	0.0932892		0.152271	0.266667	0.158027	0.141317	0.0965857		0.230803	0.666667	0.307206	0.194524	0.115132		0.123367	0.0431267	0.0894804	0.123587	0.0942412		0.104975	0.0431267	0.0543887	0.110821	0.090275		0.0989658	0.0431267	0.0330507	0.0978751	0.0855279
0.133344	0.290323	0.11686	0.134116	0.0983482		0.165002	0.290323	0.174502	0.169296	0.10953		0.228213	0.891566	0.330535	0.200508	0.12361		0.12212	0.0506667	0.0960383	0.139368	0.100405		0.108183	0.0506667	0.0624217	0.116474	0.0897546		0.101684	0.0506667	0.0375545	0.105532	0.0834818
0.134889	0.157895	0.112215	0.141789	0.102796		0.187364	0.157895	0.158985	0.181651	0.113794		0.261494	0.869048	0.398599	0.219986	0.128904		0.12161	0.0486486	0.0942313	0.134275	0.1077		0.103458	0.0486486	0.0642127	0.117366	0.0928758		0.0962758	0.0486486	0.0356667	0.107648	0.0884588
0.134171	0.190476	0.112976	0.127771	0.090725		0.157783	0.190476	0.151275	0.174173	0.107819		0.238648	0.885057	0.396373	0.216604	0.117102		0.127452	0.0435967	0.0908723	0.135197	0.100805		0.106743	0.0435967	0.062814	0.118467	0.085214		0.101207	0.0435967	0.0390925	0.105632	0.0781647
0.124277	0.125	0.106267	0.12522	0.0876331		0.151134	0.125	0.154489	0.157	0.101176		0.221205	0.583333	0.346432	0.220513	0.11148		0.120695	0.0458221	0.0910254	0.134979	0.0979359		0.102615	0.0458221	0.0586148	0.11196	0.079881		0.0954646	0.0458221	0.0364317	0.101673	0.0742657
0.136222	0.166667	0.115178	0.134717	0.0937165		0.153672	0.166667	0.16421	0.149405	0.108971		0.233342	0.714286	0.423284	0.2094	0.125494		0.134109	0.0459459	0.09678	0.136521	0.101152		0.110304	0.0459459	0.0665431	0.11749	0.0861577		0.099441	0.0459459	0.0349693	0.100834	0.0743654
0.133137	0.173913	0.113319	0.134865	0.0907854		0.15631	0.173913	0.161384	0.172991	0.111139		0.239649	0.684211	0.415322	0.232533	0.118347		0.125989	0.0437158	0.093578	0.143788	0.100736		0.108267	0.0437158	0.0574076	0.120817	0.0855805		0.102505	0.0437158	0.0355981	0.102751	0.076083
0.130032	0.333333	0.11868	0.13022	0.0902665		0.154983	0.333333	0.162603	0.153113	0.106384		0.228199	0.764706	0.407539	0.235104	0.122743		0.125916	0.0434783	0.0961418	0.132939	0.10114		0.107449	0.0434783	0.0627885	0.117777	0.084497		0.0995766	0.0434783	0.0378154	0.105252	0.0757932
0.138448	0.333333	0.126153	0.130997	0.101331		0.164802	0.333333	0.17017	0.156843	0.107991		0.224365	0.684211	0.431244	0.226006	0.127321		0.126982	0.0509383	0.0943345	0.128973	0.102495		0.114021	0.0509383	0.0653544	0.117616	0.0940544		0.106441	0.0509383	0.0407968	0.108553	0.0879952
0.130307	0.275862	0.115914	0.133927	0.0918446		0.151342	0.275862	0.157821	0.161397	0.0964585		0.20766	0.846154	0.346488	0.204648	0.106987		0.126896	0.0455764	0.0971372	0.144384	0.0962679		0.109109	0.0455764	0.0628063	0.114084	0.0777493		0.0939912	0.0455764	0.0371547	0.100219	0.0727384
0.122783	0.214286	0.107012	0.135629	0.0907928		0.139727	0.214286	0.168065	0.157592	0.0978172		0.193236	0.785714	0.341624	0.203913	0.109795		0.11802	0.0431267	0.0865003	0.145938	0.0932238		0.105222	0.0431267	0.0504918	0.120143	0.0827973		0.0953077	0.0431267	0.0342891	0.112705	0.0767825
0.127561	0.222222	0.116986	0.13059	0.0928559		0.151943	0.222222	0.16316	0.152754	0.0975528		0.22854	0.583333	0.377727	0.223042	0.120251		0.123914	0.048	0.0945561	0.135791	0.0953265		0.105618	0.048	0.0586298	0.121304	0.0844275		0.0962787	0.048	0.0353248	0.101807	0.0760938
0.135247	0.357143	0.116478	0.125787	0.095795		0.156654	0.357143	0.167484	0.143514	0.102038		0.217587	0.764706	0.417011	0.223932	0.1219		0.129159	0.0506667	0.0955379	0.129888	0.102038		0.112882	0.0506667	0.0653841	0.112599	0.0852421		0.1008	0.0506667	0.0413703	0.104003	0.0782344
0.128051	0.266667	0.106916	0.126009	0.0906083		0.189961	0.266667	0.151062	0.170182	0.100705		0.256653	0.75	0.311343	0.199209	0.113152		0.108707	0.0432432	0.097505	0.140343	0.0991481		0.0936859	0.0432432	0.059817	0.113313	0.0855094		0.0894897	0.0432432	0.0332119	0.101963	0.0761445
0.12736	0.258065	0.107546	0.134816	0.0931276		0.156783	0.258065	0.157633	0.161431	0.105193		0.224879	0.833333	0.398885	0.203808	0.117387		0.118032	0.0485175	0.0967095	0.137066	0.096627		0.102064	0.0485175	0.0634824	0.116734	0.0834118		0.0982205	0.0485175	0.0392161	0.103476	0.0750701
0.135684	0.2	0.123131	0.134217	0.100574		0.161844	0.2	0.17009	0.167687	0.11587		0.224574	0.86747	0.418235	0.225725	0.119855		0.12629	0.0486486	0.0955669	0.142419	0.104598		0.110502	0.0486486	0.0649153	0.118422	0.0915924		0.102989	0.0486486	0.0413331	0.107857	0.082269
0.132573	0.1	0.115875	0.12525	0.10023		0.152559	0.1	0.161682	0.180031	0.112266		0.202546	0.886364	0.407851	0.208117	0.121808		0.119347	0.0438356	0.0926673	0.129613	0.100875		0.109751	0.0438356	0.0588152	0.111326	0.0917084		0.101883	0.0438356	0.0362175	0.106129	0.0894567
0.133352	0.25	0.11637	0.1321	0.0925678		0.158553	0.25	0.156107	0.152723	0.105076		0.245111	0.785714	0.408758	0.225658	0.118235		0.130252	0.0458221	0.0931582	0.132775	0.0957953		0.1074	0.0458221	0.0617082	0.117776	0.083433		0.0972544	0.0458221	0.0377661	0.106121	0.0782031
0.133088	0.259259	0.113138	0.128725	0.0923279		0.1516	0.259259	0.168553	0.143504	0.0984968		0.201218	0.818182	0.380096	0.209402	0.126075		0.130932	0.048	0.0959029	0.132357	0.0950832		0.113487	0.048	0.0569732	0.118835	0.0855958		0.105128	0.048	0.035908	0.106516	0.0729666
0.136059	0.181818	0.121596	0.144058	0.104697		0.171941	0.181818	0.164608	0.213673	0.117587		0.249156	0.875	0.408813	0.229738	0.125214		0.12788	0.048913	0.094057	0.153567	0.107659		0.10949	0.048913	0.0684796	0.131144	0.0957151		0.101482	0.048913	0.0369542	0.114127	0.0883015
0.129037	0.272727	0.105317	0.127246	0.0855258		0.152034	0.272727	0.153026	0.15944	0.101652		0.191544	0.769231	0.368802	0.214349	0.109982		0.132515	0.0382514	0.0914453	0.149626	0.102286		0.114561	0.0382514	0.0622102	0.106538	0.0803712		0.0970428	0.0382514	0.0322728	0.0969025	0.0723785
0.135716	0.421053	0.1121	0.126972	0.094558		0.154702	0.421053	0.15904	0.158991	0.109052		0.229518	0.7	0.417339	0.225647	0.12013		0.127566	0.0435967	0.0910929	0.133174	0.0988556		0.108362	0.0435967	0.0578113	0.117211	0.0890242		0.100258	0.0435967	0.0356056	0.104078	0.0846333
0.127747	0.28125	0.120109	0.128031	0.0937802		0.150509	0.28125	0.162426	0.152529	0.106254		0.218951	0.891566	0.346211	0.223047	0.117018		0.124355	0.0482574	0.0899711	0.128578	0.0976807		0.103185	0.0482574	0.0673171	0.110235	0.0863129		0.0941647	0.0482574	0.0361493	0.100443	0.076771
0.134397	0.238095	0.121882	0.129414	0.0965465		0.162018	0.238095	0.163313	0.150877	0.102321		0.2382	0.65	0.365761	0.213501	0.129118		0.129366	0.0506667	0.0930102	0.139203	0.101155		0.111825	0.0506667	0.065042	0.120424	0.0909592		0.104135	0.0506667	0.0408942	0.104944	0.0812557
0.125969	0.15	0.0957296	0.133813	0.0914162		0.150226	0.15	0.158841	0.15512	0.100372		0.240673	0.666667	0.446981	0.197197	0.115533		0.125969	0.0432432	0.101736	0.147085	0.106606		0.110321	0.0432432	0.0635699	0.119507	0.0843475		0.0981258	0.0432432	0.030694	0.100253	0.0721533
0.127809	0.266667	0.114596	0.13009	0.0871548		0.15189	0.266667	0.166315	0.150555	0.0917273		0.206081	0.785714	0.401157	0.208734	0.117497		0.127809	0.0379404	0.101152	0.141089	0.0965397		0.109618	0.0379404	0.0552379	0.119056	0.0824987		0.10067	0.0379404	0.0334753	0.105769	0.0752451
0.134426	0.266667	0.120547	0.142308	0.103649		0.159675	0.266667	0.165741	0.168992	0.113864		0.232958	0.769231	0.422778	0.229296	0.12647		0.123185	0.0487805	0.0981064	0.130631	0.103193		0.110979	0.0487805	0.0640569	0.116559	0.0921352		0.104261	0.0487805	0.0406415	0.107569	0.0873426
0.131662	0.357143	0.123643	0.134201	0.100566		0.166282	0.357143	0.170039	0.153991	0.11105		0.240037	0.722222	0.37289	0.220293	0.121424		0.113043	0.0512129	0.0961772	0.131352	0.101062		0.0992742	0.0512129	0.0638643	0.115539	0.0889296		0.0927327	0.0512129	0.041227	0.107601	0.082216
0.139965	0.266667	0.123507	0.142801	0.102293		0.164832	0.266667	0.169669	0.16741	0.109311		0.236732	0.785714	0.363829	0.20304	0.126686		0.121818	0.0509383	0.0982407	0.135482	0.103057		0.110212	0.0509383	0.0628004	0.122064	0.0946242		0.102082	0.0509383	0.038937	0.113901	0.0881045
0.126179	0.258065	0.10686	0.129354	0.0966382		0.149175	0.258065	0.163022	0.195247	0.10682		0.191392	0.833333	0.347886	0.212547	0.117856		0.13101	0.0433604	0.0976289	0.140664	0.103307		0.107511	0.0433604	0.0678192	0.115921	0.0845678		0.0945231	0.0433604	0.0345312	0.0975971	0.0738666
0.138234	0.181818	0.117572	0.123715	0.0919101		0.161103	0.181818	0.163162	0.164262	0.112815		0.229766	0.619048	0.418299	0.212147	0.127898		0.129116	0.0461957	0.0940906	0.127176	0.0952202		0.111347	0.0461957	0.0615935	0.114281	0.0868388		0.102973	0.0461957	0.0371657	0.0977692	0.0803308
0.135979	0.285714	0.118155	0.127622	0.0994015		0.156449	0.285714	0.161503	0.144826	0.107589		0.202923	0.769231	0.415899	0.242665	0.128791		0.129953	0.0455764	0.0944214	0.134176	0.105675		0.111919	0.0455764	0.060404	0.113203	0.0907743		0.104032	0.0455764	0.0375052	0.101966	0.0847003
0.13433	0.30303	0.12436	0.137304	0.0961942		0.154846	0.30303	0.167888	0.159548	0.104899		0.226935	0.785714	0.371481	0.234079	0.118134		0.125083	0.0483871	0.0978398	0.141621	0.100084		0.108291	0.0483871	0.0637578	0.123036	0.0905457		0.0992104	0.0483871	0.0396466	0.106956	0.0806724
0.132008	0.375	0.112696	0.126964	0.0983039		0.161151	0.375	0.159155	0.156031	0.104854		0.235971	0.8125	0.431929	0.232331	0.120912		0.128889	0.0404313	0.0948652	0.138278	0.104854		0.10947	0.0404313	0.0660978	0.112894	0.0945846		0.101662	0.0404313	0.0334822	0.0968744	0.0868862
0.123411	0.142857	0.10745	0.130198	0.0887458		0.176028	0.142857	0.154474	0.161205	0.096063		0.24571	0.666667	0.364954	0.211462	0.110973		0.104907	0.0485175	0.0945148	0.131772	0.0906397		0.0961709	0.0485175	0.0634182	0.117749	0.0865679		0.0896288	0.0485175	0.0367474	0.104598	0.082015
0.136176	0.266667	0.109672	0.13972	0.0973588		0.154696	0.266667	0.171235	0.159992	0.105811		0.222524	0.777778	0.439076	0.206709	0.123947		0.121674	0.0485175	0.0963887	0.144054	0.0984684		0.111662	0.0485175	0.0603217	0.120724	0.0891509		0.103465	0.0485175	0.0381586	0.112235	0.0807677
0.128196	0.233333	0.111409	0.129113	0.0927642		0.155214	0.233333	0.155464	0.173215	0.10882		0.229305	0.769231	0.407115	0.227198	0.115736		0.122376	0.0437158	0.0940089	0.137332	0.102042		0.104025	0.0437158	0.0578774	0.119427	0.0854335		0.0968759	0.0437158	0.0358807	0.107594	0.0783434
0.125974	0.105263	0.102485	0.12742	0.0852119		0.152934	0.105263	0.147808	0.167194	0.0960172		0.221355	0.375	0.338319	0.213829	0.116518		0.123443	0.0434783	0.0910156	0.137301	0.0928048		0.100192	0.0434783	0.0591284	0.115212	0.0798508		0.0909163	0.0434783	0.0320099	0.103721	0.0730068
0.131813	0.275862	0.116613	0.136377	0.0977713		0.159381	0.275862	0.166514	0.172474	0.104024		0.236366	0.833333	0.422609	0.226792	0.119693		0.124051	0.0512129	0.0948507	0.138122	0.100311		0.109246	0.0512129	0.0660288	0.119137	0.0844435		0.101881	0.0512129	0.0416965	0.106579	0.0754684
0.128701	0.290323	0.115231	0.133808	0.100196		0.151968	0.290323	0.17021	0.16559	0.113742		0.198656	0.785714	0.387741	0.232872	0.125074		0.132908	0.0458221	0.0981618	0.144682	0.105646		0.110441	0.0458221	0.0697874	0.120633	0.0898103		0.0996695	0.0458221	0.0363106	0.104407	0.0782673
0.138584	0.190476	0.114367	0.129044	0.103029		0.170668	0.190476	0.170781	0.154526	0.111496		0.23701	0.666667	0.391426	0.221551	0.131361		0.128293	0.0458221	0.0935334	0.136573	0.107358		0.111154	0.0458221	0.061522	0.111515	0.0933385		0.103052	0.0458221	0.0372688	0.103	0.0863356
0.129876	0.4	0.111368	0.128157	0.0823805		0.167332	0.4	0.162545	0.146319	0.0866819		0.224326	0.6875	0.352803	0.224589	0.10222		0.116897	0.0431267	0.0919212	0.140739	0.0876926		0.0984714	0.0431267	0.0637441	0.118777	0.0796471		0.0894461	0.0431267	0.0369126	0.103456	0.0753492
0.133791	0.258065	0.112597	0.134555	0.0997643		0.163886	0.258065	0.164944	0.185872	0.105981		0.232602	0.846154	0.292951	0.207563	0.120701		0.118081	0.0509383	0.101028	0.130337	0.106553		0.105036	0.0509383	0.0657285	0.111177	0.0877596		0.0984206	0.0509383	0.037843	0.101859	0.0803693
0.141777	0.290323	0.122201	0.126984	0.0979629		0.165185	0.290323	0.171053	0.16099	0.107192		0.238852	0.75	0.419728	0.223461	0.128099		0.126005	0.0460705	0.0908501	0.126888	0.0987769		0.114074	0.0460705	0.0612323	0.112819	0.0937847		0.105759	0.0460705	0.0376981	0.106192	0.0895534
0.128806	0.307692	0.114589	0.13263	0.0906994		0.152909	0.307692	0.1604	0.153666	0.106256		0.223245	0.705882	0.343192	0.216023	0.120977		0.123796	0.0460705	0.0913829	0.138446	0.104284		0.107549	0.0460705	0.0599041	0.115787	0.085414		0.102357	0.0460705	0.0378583	0.102884	0.0751568
0.121966	0.181818	0.103894	0.124536	0.0831633		0.147094	0.181818	0.15441	0.158512	0.0905935		0.220868	0.714286	0.401805	0.200072	0.101219		0.128147	0.0455764	0.0963426	0.140796	0.0958906		0.100891	0.0455764	0.0620439	0.107879	0.070929		0.0828255	0.0455764	0.0367517	0.0973622	0.0636255
0.137105	0.275862	0.120722	0.128078	0.102963		0.174238	0.275862	0.166451	0.154602	0.113454		0.255708	0.769231	0.394752	0.237168	0.130334		0.130757	0.0483871	0.0972449	0.13638	0.108154		0.110526	0.0483871	0.0644787	0.113952	0.0936968		0.101951	0.0483871	0.0347652	0.0981599	0.0860927
0.129708	0.15	0.109236	0.127802	0.0915581		0.151631	0.15	0.175988	0.158182	0.105606		0.215005	0.375	0.418876	0.212174	0.126978		0.126654	0.0433604	0.0967257	0.142788	0.105606		0.10822	0.0433604	0.0661869	0.122307	0.0868154		0.103486	0.0433604	0.0422799	0.108831	0.078722
0.134435	0.409091	0.118172	0.126942	0.0961932		0.15442	0.409091	0.164174	0.169462	0.111388		0.208125	0.75	0.406675	0.227399	0.122844		0.128625	0.0461957	0.0908163	0.140414	0.101281		0.112111	0.0461957	0.0613133	0.114513	0.0909444		0.103508	0.0461957	0.0391416	0.105775	0.0835603
0.130941	0.225806	0.120259	0.132957	0.102822		0.156086	0.225806	0.170708	0.18408	0.107911		0.244838	0.75	0.419594	0.206638	0.122775		0.124029	0.0514905	0.0988942	0.129842	0.104667		0.110856	0.0514905	0.0614291	0.117595	0.0926902		0.102925	0.0514905	0.0375081	0.109505	0.0834679
0.127809	0.210526	0.102689	0.129628	0.0901669		0.149345	0.210526	0.154706	0.149108	0.0986805		0.19641	0.375	0.392417	0.220612	0.11237		0.124434	0.0430108	0.0914121	0.134086	0.0967651		0.105279	0.0430108	0.0592322	0.115272	0.0828299		0.096913	0.0430108	0.0359485	0.10249	0.0772344
0.137543	0.375	0.124523	0.142324	0.10058		0.160763	0.375	0.169452	0.169491	0.10986		0.235196	0.722222	0.415267	0.234531	0.128198		0.131254	0.0460705	0.0946158	0.142324	0.104654		0.113836	0.0460705	0.0647493	0.125475	0.0948795		0.106181	0.0460705	0.0412558	0.117202	0.0870872
0.124138	0.206897	0.103236	0.123118	0.0862598		0.144873	0.206897	0.15248	0.153196	0.0954033		0.191483	0.769231	0.359483	0.227012	0.111834		0.12521	0.0433604	0.0915988	0.140591	0.097195		0.105394	0.0433604	0.0620134	0.115006	0.0843443		0.0987625	0.0433604	0.0329438	0.0972805	0.0762471
0.129793	0.225806	0.108603	0.127333	0.0925886		0.151253	0.225806	0.154789	0.179465	0.110582		0.228371	0.8	0.418391	0.208788	0.120846		0.125049	0.0437158	0.101961	0.141041	0.104865		0.106268	0.0437158	0.0623499	0.116574	0.0874031		0.0975217	0.0437158	0.0323122	0.100252	0.0783561
0.131215	0.125	0.110554	0.129798	0.10057		0.159942	0.125	0.173019	0.172953	0.108985		0.221704	0.652174	0.441897	0.201812	0.124614		0.120693	0.0455764	0.103965	0.14126	0.108262		0.104981	0.0455764	0.0657361	0.112345	0.0878498		0.098071	0.0455764	0.0308219	0.0991119	0.0828078
0.128305	0.241379	0.107767	0.132619	0.0913565		0.160957	0.241379	0.160134	0.163355	0.102891		0.220499	0.833333	0.412014	0.210957	0.115648		0.117955	0.0458221	0.0923774	0.129345	0.0932032		0.104379	0.0458221	0.0589669	0.115207	0.08516		0.0976267	0.0458221	0.0365382	0.105767	0.0794595
0.134668	0.428571	0.10984	0.135711	0.104076		0.17111	0.428571	0.153759	0.164883	0.110474		0.236508	0.722222	0.377064	0.239313	0.122788		0.114681	0.0508021	0.0986402	0.127601	0.107387		0.102286	0.0508021	0.0646127	0.112714	0.0902177		0.0953599	0.0508021	0.0421056	0.103734	0.0830176
0.139852	0.333333	0.119427	0.130801	0.104029		0.158224	0.333333	0.175663	0.150609	0.113196		0.215272	0.722222	0.42538	0.203459	0.123288		0.126387	0.0508021	0.0950962	0.135832	0.105462		0.114074	0.0508021	0.0661496	0.109864	0.0950864		0.104129	0.0508021	0.0413112	0.101618	0.0867044
0.137898	0.28125	0.115953	0.13382	0.102125		0.163745	0.28125	0.168082	0.17194	0.114697		0.221043	0.818182	0.43389	0.217256	0.132954		0.131632	0.0486486	0.093169	0.141069	0.105012		0.114117	0.0486486	0.0633694	0.117256	0.0926212		0.105829	0.0486486	0.0392532	0.107704	0.0862408
0.126954	0.190476	0.117706	0.122882	0.0884079		0.156005	0.190476	0.155361	0.150816	0.099432		0.217257	0.636364	0.351941	0.207929	0.116449		0.129039	0.0431267	0.0836059	0.133275	0.0938403		0.102304	0.0431267	0.0646432	0.111893	0.0829893		0.0904265	0.0431267	0.0354534	0.105857	0.0759765
0.135745	0.333333	0.116586	0.13387	0.0917215		0.156404	0.333333	0.160965	0.183734	0.108753		0.227419	0.684211	0.410682	0.226909	0.120546		0.129321	0.0461957	0.0919143	0.141895	0.102306		0.107546	0.0461957	0.0603824	0.117299	0.0867004		0.0984626	0.0461957	0.0373706	0.103721	0.0774929
0.139229	0.272727	0.115078	0.129799	0.103137		0.160747	0.272727	0.165196	0.182649	0.120158		0.20814	0.785714	0.419866	0.224073	0.133599		0.131645	0.0463215	0.0990266	0.131577	0.106601		0.114132	0.0463215	0.0654648	0.117451	0.0946078		0.106437	0.0463215	0.0406152	0.102691	0.088694
0.131527	0.28125	0.116093	0.135489	0.0902638		0.150914	0.28125	0.154992	0.161437	0.101414		0.21373	0.8	0.373047	0.216964	0.110702		0.12297	0.0485175	0.0910984	0.14002	0.0965869		0.107419	0.0485175	0.0581434	0.119315	0.0853094		0.0964758	0.0485175	0.0359237	0.105071	0.0789497
0.121043	0.222222	0.117341	0.124148	0.0809401		0.158263	0.222222	0.164919	0.146629	0.0867411		0.224981	0.65	0.328412	0.221597	0.105574		0.119468	0.048	0.0918528	0.130524	0.0852169		0.0973263	0.048	0.060044	0.111459	0.0750777		0.0874438	0.048	0.0371605	0.0999952	0.0700988
0.135562	0.230769	0.110765	0.129775	0.0971189		0.156855	0.230769	0.166682	0.160609	0.103609		0.202619	0.769231	0.435821	0.207319	0.114707		0.124624	0.0508021	0.0976676	0.13366	0.0986865		0.110533	0.0508021	0.0593131	0.114318	0.085347		0.102445	0.0508021	0.0360976	0.102938	0.0790592
0.137787	0.241379	0.121247	0.132492	0.101903		0.160808	0.241379	0.163753	0.161854	0.111654		0.221006	0.833333	0.42762	0.231863	0.125329		0.126297	0.0460705	0.0938523	0.137745	0.107723		0.108977	0.0460705	0.0604462	0.116862	0.0942509		0.101538	0.0460705	0.0361965	0.10075	0.0866424
0.121971	0.157895	0.110445	0.131821	0.0890386		0.149173	0.157895	0.150624	0.166317	0.0955281		0.226307	0.375	0.345154	0.213031	0.113138		0.119	0.0456989	0.0961501	0.148619	0.0971064		0.0982395	0.0456989	0.0637313	0.11854	0.0815384		0.0910179	0.0456989	0.0355059	0.0981921	0.0695949
0.142383	0.28125	0.119067	0.134164	0.0962082		0.164417	0.28125	0.182559	0.167314	0.105679		0.241994	0.785714	0.410389	0.205026	0.12514		0.133767	0.0483871	0.101759	0.138867	0.101393		0.115096	0.0483871	0.0632656	0.11888	0.0886044		0.106932	0.0483871	0.0376859	0.106302	0.0823075
0.131923	0.15	0.110631	0.131308	0.0949174		0.154835	0.15	0.176989	0.152932	0.102723		0.203107	0.6	0.40959	0.207055	0.11595		0.120344	0.0458221	0.0952068	0.134743	0.0961763		0.110415	0.0458221	0.0609322	0.117493	0.0912973		0.102287	0.0458221	0.0358757	0.109682	0.0845152
0.135279	0.28125	0.11719	0.134002	0.0972609		0.161719	0.28125	0.164491	0.193248	0.112204		0.241674	0.769231	0.415584	0.224881	0.126558		0.12733	0.0410959	0.0965916	0.14683	0.105785		0.108792	0.0410959	0.0588749	0.116454	0.0865181		0.100124	0.0410959	0.0363998	0.106456	0.0783247
0.129493	0.375	0.111483	0.123965	0.0926561		0.153737	0.375	0.154757	0.155222	0.103497		0.23212	0.722222	0.397537	0.222945	0.120422		0.123421	0.0407609	0.0891635	0.14056	0.103497		0.103964	0.0407609	0.0623281	0.112139	0.0852235		0.099469	0.0407609	0.0376263	0.102338	0.0783693
0.133223	0.333333	0.106585	0.131225	0.0946096		0.152292	0.333333	0.158539	0.165112	0.109788		0.244733	0.666667	0.412628	0.222048	0.123814		0.130126	0.0434783	0.0954426	0.142127	0.102797		0.108855	0.0434783	0.0672923	0.120294	0.0869907		0.100566	0.0434783	0.036066	0.102002	0.0776326
0.131378	0.275862	0.113906	0.126552	0.0967095		0.154523	0.275862	0.156593	0.149822	0.11144		0.214067	0.785714	0.430334	0.225426	0.1285		0.128088	0.0406504	0.0984583	0.142727	0.10732		0.114773	0.0406504	0.0704451	0.117191	0.0919843		0.104542	0.0406504	0.043287	0.103788	0.0837636
0.128923	0.285714	0.112492	0.128456	0.0927256		0.14964	0.285714	0.16068	0.154445	0.098761		0.20663	0.7	0.399674	0.223464	0.111395		0.124137	0.0482574	0.0923701	0.125743	0.0933133		0.106832	0.0482574	0.063982	0.114274	0.0806325		0.0898055	0.0482574	0.0408694	0.104523	0.0742048
0.137416	0.181818	0.11125	0.136027	0.0990032		0.159006	0.181818	0.163657	0.169948	0.106311		0.217498	0.695652	0.375241	0.21979	0.120661		0.122101	0.0433604	0.0976157	0.138498	0.100607		0.106914	0.0433604	0.0634263	0.120607	0.0901393		0.099353	0.0433604	0.03978	0.111513	0.0874237
0.129618	0.0789474	0.11104	0.135266	0.0954848		0.156276	0.583333	0.167921	0.152558	0.0988648		0.203069	0.583333	0.373889	0.241073	0.125977		0.131553	0.0789474	0.0897478	0.138059	0.0988648		0.112632	0.030303	0.0614921	0.121418	0.0893358		0.104389	0.030303	0.0376713	0.109753	0.0816812
0.129276	0.0952381	0.108711	0.13118	0.0932274		0.163498	0.0952381	0.151286	0.174772	0.103998		0.241988	0.375	0.40026	0.213869	0.116766		0.122748	0.0437158	0.0970501	0.139713	0.10278		0.103494	0.0437158	0.0552783	0.112133	0.0856648		0.0950885	0.0437158	0.0308058	0.102416	0.0787949
0.125802	0.25	0.113986	0.125975	0.0887155		0.154241	0.25	0.159963	0.149664	0.0949969		0.21562	0.8	0.363609	0.227209	0.112416		0.125802	0.0483871	0.0920206	0.137525	0.0963595		0.103495	0.0483871	0.057534	0.111608	0.0791647		0.0931026	0.0483871	0.0348601	0.10114	0.0745072
0.13157	0.190476	0.116775	0.125906	0.0896916		0.16327	0.190476	0.161422	0.167814	0.097819		0.247564	0.736842	0.411756	0.219096	0.112513		0.111699	0.0483871	0.097499	0.132316	0.0917265		0.0997212	0.0483871	0.0616315	0.113873	0.0869312		0.0937112	0.0483871	0.0380609	0.103814	0.0821388
0.13382	0.266667	0.119806	0.130283	0.0979533		0.15792	0.266667	0.163523	0.162342	0.109918		0.241183	0.75	0.40668	0.231239	0.123451		0.125411	0.0513514	0.0957887	0.129484	0.0986588		0.11029	0.0513514	0.0641482	0.112645	0.091662		0.102718	0.0513514	0.0404423	0.102917	0.0832762
0.135508	0.266667	0.117984	0.137155	0.097481		0.160356	0.266667	0.183698	0.164724	0.105602		0.240016	0.785714	0.420409	0.217135	0.125337		0.129683	0.0483871	0.0991479	0.141895	0.101612		0.111892	0.0483871	0.0595571	0.118905	0.0907952		0.10624	0.0483871	0.0356627	0.104356	0.0849761
0.134768	0.258065	0.110533	0.128239	0.0981538		0.163108	0.258065	0.167307	0.172471	0.109801		0.243412	0.75	0.407833	0.215361	0.12493		0.127045	0.0460705	0.100478	0.143461	0.105532		0.10973	0.0460705	0.0658251	0.115112	0.0878273		0.105031	0.0460705	0.0345182	0.100032	0.0787859
0.136456	0.111111	0.114259	0.143156	0.100924		0.168751	0.111111	0.163156	0.206211	0.1171		0.2538	0.75	0.400824	0.230633	0.12639		0.127134	0.0464481	0.0900742	0.144478	0.105066		0.108138	0.0464481	0.06612	0.126633	0.0950522		0.102815	0.0464481	0.0374685	0.108193	0.0897489
0.13045	0.275862	0.114107	0.132888	0.0912728		0.151139	0.275862	0.175686	0.163873	0.103048		0.242536	0.769231	0.422964	0.209514	0.122904		0.124476	0.0482574	0.101209	0.138987	0.0986713		0.108487	0.0482574	0.0595485	0.117801	0.0843642		0.097495	0.0482574	0.0358134	0.104276	0.077239
0.132839	0.333333	0.109496	0.132433	0.100924		0.156462	0.333333	0.160347	0.146926	0.107662		0.211006	0.733333	0.415523	0.215832	0.116963		0.119911	0.0481283	0.0937664	0.134952	0.105043		0.108004	0.0481283	0.0601154	0.120701	0.0876311		0.0984095	0.0481283	0.0374179	0.109762	0.0820924
0.132258	0.28125	0.118035	0.1356	0.0928417		0.154152	0.28125	0.154425	0.162526	0.110181		0.231102	0.769231	0.363953	0.234454	0.119106		0.12197	0.0459459	0.0904514	0.138856	0.0966049		0.107662	0.0459459	0.0621363	0.121051	0.0869104		0.0966427	0.0459459	0.0398475	0.110323	0.080935
0.132011	0.233333	0.109231	0.147185	0.0960396		0.159713	0.233333	0.160179	0.178294	0.106592		0.219391	0.872093	0.415726	0.206273	0.118282		0.124616	0.0486486	0.0972091	0.147185	0.101298		0.107415	0.0486486	0.0619118	0.123628	0.0870831		0.099315	0.0486486	0.0370442	0.110452	0.0773163
0.139425	0.142857	0.12118	0.13401	0.0958469		0.159408	0.142857	0.167056	0.177528	0.114468		0.234928	0.872093	0.408094	0.238745	0.125158		0.130185	0.048913	0.0914936	0.138699	0.0991775		0.112528	0.048913	0.062925	0.124616	0.089814		0.104788	0.048913	0.0397682	0.110131	0.0832952
0.126279	0.125	0.107634	0.131256	0.084935		0.152367	0.125	0.156629	0.158757	0.093414		0.19923	0.583333	0.365727	0.229282	0.113675		0.126279	0.0431267	0.095541	0.145901	0.0941413		0.10685	0.0431267	0.0591453	0.117141	0.0796825		0.0979858	0.0431267	0.0341561	0.104586	0.0734575
0.125262	0.15	0.110046	0.12696	0.0949409		0.149358	0.15	0.152253	0.143568	0.100525		0.240505	0.736842	0.389855	0.190129	0.123201		0.117143	0.0430108	0.0923823	0.132177	0.100525		0.101619	0.0430108	0.0582265	0.115648	0.0926539		0.0946722	0.0430108	0.0372323	0.103936	0.0834561
0.128304	0.290323	0.118755	0.133596	0.095276		0.153896	0.290323	0.165148	0.166242	0.103517		0.216541	0.846154	0.417887	0.207925	0.117564		0.124631	0.0432432	0.0991565	0.143665	0.1008		0.106013	0.0432432	0.0613724	0.119328	0.0871302		0.0980789	0.0432432	0.0365316	0.104802	0.0787558
0.130578	0.375	0.120261	0.128161	0.0970664		0.15649	0.375	0.168607	0.159945	0.106766		0.206997	0.722222	0.394415	0.233289	0.125026		0.129044	0.0483871	0.0975064	0.136018	0.100825		0.108912	0.0483871	0.0616124	0.119982	0.086672		0.0996402	0.0483871	0.0375844	0.106542	0.0778471
0.133969	0.181818	0.115713	0.135462	0.0980149		0.161024	0.181818	0.167134	0.174923	0.116374		0.243148	0.652174	0.423411	0.228291	0.122734		0.124776	0.0486486	0.0937154	0.138896	0.099821		0.108206	0.0486486	0.0639334	0.115694	0.0882054		0.100931	0.0486486	0.0399554	0.107077	0.0786181
0.125501	0.181818	0.105803	0.137411	0.0865391		0.147469	0.181818	0.162055	0.156815	0.0920134		0.203334	0.705882	0.397371	0.21004	0.106603		0.121829	0.0454545	0.0920726	0.140793	0.0895943		0.103568	0.0454545	0.0553404	0.122742	0.0790879		0.0914623	0.0454545	0.0321264	0.116072	0.0765412
0.124241	0.25	0.111277	0.131924	0.0965664		0.164613	0.25	0.148729	0.148797	0.101842		0.216042	0.571429	0.308977	0.233192	0.122137		0.119678	0.048	0.0909956	0.131924	0.0996181		0.0985137	0.048	0.0660137	0.114388	0.0882613		0.0895521	0.048	0.0382809	0.103538	0.0813439
0.140443	0.375	0.11839	0.138814	0.106085		0.16493	0.375	0.177901	0.184562	0.11503		0.22473	0.764706	0.463117	0.226642	0.124441		0.123022	0.0483871	0.100665	0.141376	0.10932		0.112777	0.0483871	0.0662278	0.118809	0.0948784		0.10514	0.0483871	0.0410972	0.109523	0.0883124
0.139735	0.233333	0.122633	0.137012	0.103247		0.164982	0.233333	0.171439	0.179029	0.109801		0.238024	0.769231	0.42751	0.203377	0.127489		0.127716	0.0514905	0.0974212	0.128397	0.104864		0.113388	0.0514905	0.0625497	0.11405	0.0930537		0.105811	0.0514905	0.0389717	0.104175	0.085136
0.129016	0.3125	0.109198	0.120943	0.0901179		0.156167	0.3125	0.152211	0.167104	0.110608		0.243855	0.666667	0.401949	0.22084	0.123906		0.125182	0.0410959	0.0905208	0.130341	0.104585		0.104363	0.0410959	0.0630066	0.109209	0.0853568		0.0993533	0.0410959	0.0355508	0.0942763	0.0762319
0.133346	0.258065	0.11668	0.130812	0.0927804		0.153322	0.258065	0.158139	0.164247	0.111418		0.227287	0.818182	0.369863	0.223921	0.118177		0.126983	0.0460705	0.096659	0.139775	0.0994224		0.109645	0.0460705	0.0596182	0.119227	0.0860241		0.100598	0.0460705	0.0360372	0.106837	0.0789199
0.131769	0.105263	0.102043	0.129428	0.0939884		0.146572	0.105263	0.158072	0.167757	0.10867		0.20062	0.75	0.368951	0.214142	0.122532		0.126125	0.0435967	0.0892847	0.139274	0.103713		0.108537	0.0435967	0.0560154	0.117731	0.0890526		0.102654	0.0435967	0.0351262	0.107193	0.0816873
0.128802	0.296296	0.11411	0.124842	0.0869236		0.157726	0.296296	0.161258	0.160904	0.0948675		0.218118	0.833333	0.434239	0.217778	0.114811		0.128828	0.0405405	0.0952894	0.14121	0.095447		0.114914	0.0405405	0.0582676	0.113049	0.0816232		0.0998149	0.0405405	0.0341283	0.0999884	0.075087
0.131448	0.225806	0.109601	0.130077	0.0935425		0.15168	0.769231	0.15317	0.195893	0.109211		0.198284	0.769231	0.414573	0.219395	0.116542		0.127399	0.0385675	0.0929668	0.148422	0.0986748		0.109679	0.0385675	0.0561759	0.10974	0.0846805		0.100512	0.0385675	0.0344564	0.105497	0.0801189
0.131629	0.210526	0.112311	0.134298	0.0966459		0.158092	0.210526	0.163535	0.169497	0.107951		0.240561	0.375	0.416338	0.227573	0.127761		0.127708	0.0456989	0.0993595	0.142757	0.107307		0.110763	0.0456989	0.0629794	0.124776	0.0865668		0.102756	0.0456989	0.0382346	0.112686	0.074154
0.130338	0.15	0.106717	0.130887	0.0918078		0.153371	0.15	0.160478	0.155372	0.098548		0.211827	0.666667	0.373566	0.203776	0.122943		0.127904	0.0458221	0.093764	0.139495	0.0975704		0.108868	0.0458221	0.059387	0.116496	0.0864238		0.101082	0.0458221	0.0359366	0.103052	0.0806119
0.139862	0.28125	0.114775	0.138471	0.102195		0.16873	0.28125	0.174209	0.171903	0.110798		0.232321	0.846154	0.434002	0.223678	0.13143		0.130951	0.0459459	0.0984161	0.144182	0.105489		0.111684	0.0459459	0.0697032	0.120796	0.0933154		0.106823	0.0459459	0.0375993	0.105227	0.0844547
0.127174	0.4	0.104505	0.127189	0.0890724		0.148752	0.4	0.142181	0.158588	0.0990798		0.234516	0.75	0.383807	0.22033	0.114486		0.122643	0.0407609	0.0886501	0.140154	0.0990798		0.102666	0.0407609	0.058742	0.116476	0.0824357		0.096664	0.0407609	0.0328335	0.106317	0.0755576
0.130448	0.2	0.113327	0.123822	0.0835594		0.160234	0.2	0.156703	0.149425	0.0889254		0.225988	0.666667	0.357509	0.21335	0.102053		0.115264	0.0481283	0.0889881	0.130493	0.0880191		0.0937618	0.0481283	0.06548	0.111603	0.0726848		0.0768985	0.0481283	0.0317178	0.0954671	0.0637516
0.139533	0.3125	0.11564	0.13167	0.0949329		0.165822	0.3125	0.166785	0.165747	0.109644		0.252805	0.777778	0.42576	0.229601	0.129026		0.132235	0.0459459	0.0933767	0.136675	0.103197		0.112684	0.0459459	0.0638515	0.120359	0.0886656		0.104929	0.0459459	0.0398836	0.109917	0.0828587
0.130834	0.241379	0.12224	0.131942	0.100117		0.148196	0.241379	0.163473	0.159726	0.102906		0.206308	0.785714	0.416202	0.231237	0.118678		0.118359	0.0485175	0.097902	0.133415	0.100117		0.106211	0.0485175	0.0626745	0.119639	0.0846919		0.0964542	0.0485175	0.0397433	0.108899	0.0812222
0.135526	0.258065	0.118346	0.129973	0.0967422		0.156052	0.258065	0.162794	0.157857	0.10863		0.203847	0.75	0.401856	0.223779	0.123411		0.124895	0.0536193	0.0953081	0.131744	0.0986645		0.11133	0.0536193	0.0632448	0.112909	0.0908885		0.103704	0.0536193	0.0395806	0.101445	0.0815594
0.134726	0.45	0.119846	0.136791	0.101159		0.161859	0.45	0.190543	0.157018	0.107615		0.228198	0.769231	0.404656	0.216799	0.127455		0.118202	0.0505319	0.0950066	0.134975	0.103807		0.106389	0.0505319	0.0608898	0.120701	0.0923883		0.0991523	0.0505319	0.036649	0.11314	0.0862994
0.132533	0.214286	0.111855	0.131128	0.098056		0.151495	0.214286	0.153734	0.159292	0.106674		0.230233	0.769231	0.400254	0.20551	0.122753		0.128276	0.0460705	0.100563	0.136388	0.103989		0.1091	0.0460705	0.060454	0.115628	0.0902589		0.10015	0.0460705	0.0312673	0.105156	0.0828033
0.139782	0.190476	0.12123	0.135349	0.101068		0.163869	0.190476	0.164076	0.160391	0.11074		0.240129	0.375	0.427751	0.216837	0.128896		0.134149	0.0458221	0.0984811	0.143564	0.105897		0.114093	0.0458221	0.0700779	0.125117	0.0954685		0.108273	0.0458221	0.0390532	0.106376	0.0876974
0.132122	0.45	0.109979	0.12594	0.0964268		0.155861	0.45	0.162509	0.153887	0.110372		0.215242	0.769231	0.40666	0.234112	0.124424		0.126988	0.0408719	0.0947483	0.133841	0.106516		0.108276	0.0408719	0.064466	0.112413	0.0910733		0.100856	0.0408719	0.0414	0.106223	0.0825543
0.135956	0.181818	0.121478	0.142337	0.0959846		0.155172	0.181818	0.166551	0.171744	0.107861		0.225105	0.636364	0.402096	0.226845	0.121662		0.119558	0.0486486	0.0930397	0.139101	0.0966362		0.10961	0.0486486	0.0648057	0.126746	0.088635		0.101864	0.0486486	0.0414335	0.116333	0.0833032
0.131345	0.307692	0.119873	0.134388	0.0917646		0.154945	0.307692	0.165464	0.157495	0.101839		0.227527	0.666667	0.400215	0.212431	0.111876		0.12279	0.0510753	0.0900306	0.134375	0.0931026		0.110326	0.0510753	0.0645395	0.115671	0.0846542		0.0980632	0.0510753	0.0394876	0.107318	0.0789971
0.134613	0.15	0.114076	0.140158	0.100073		0.157478	0.15	0.177149	0.184846	0.11278		0.209851	0.681818	0.3997	0.233513	0.126002		0.128884	0.0483871	0.0936894	0.148557	0.105129		0.11207	0.0483871	0.0604411	0.121888	0.0900552		0.10467	0.0483871	0.0383293	0.109893	0.0834032
0.128579	0.290323	0.101429	0.140349	0.0903854		0.167134	0.290323	0.151257	0.165117	0.100094		0.229981	0.833333	0.411147	0.226513	0.110365		0.128579	0.0407609	0.0904897	0.156335	0.103127		0.108421	0.0407609	0.0691669	0.114564	0.0814846		0.0981449	0.0407609	0.0351537	0.102006	0.076135
0.132234	0.181818	0.116835	0.12844	0.0947607		0.151994	0.181818	0.157973	0.153059	0.10291		0.205014	0.65	0.416137	0.203058	0.11722		0.124656	0.0459459	0.0958469	0.132377	0.0972945		0.107123	0.0459459	0.0608453	0.120214	0.08796		0.0976329	0.0459459	0.0372943	0.104606	0.0807629
0.126871	0.275862	0.114918	0.1223	0.0934013		0.169495	0.275862	0.173272	0.148109	0.100193		0.284668	0.75	0.376505	0.216777	0.116015		0.119025	0.048	0.0898815	0.128879	0.0969571		0.100506	0.048	0.0578332	0.105939	0.0880051		0.0933262	0.048	0.0293545	0.0951048	0.0828916
0.130912	0.142857	0.109142	0.13301	0.0933352		0.163921	0.142857	0.152072	0.182657	0.0987176		0.230434	0.666667	0.331759	0.205971	0.108152		0.120076	0.0485175	0.0975307	0.137942	0.0963853		0.0995975	0.0485175	0.057843	0.114279	0.0815681		0.0898606	0.0485175	0.0363843	0.105108	0.0763137
0.13325	0.142857	0.125166	0.132576	0.0983239		0.161815	0.142857	0.168016	0.16454	0.112661		0.225667	0.818182	0.438891	0.241941	0.127726		0.124989	0.0485175	0.0987703	0.142261	0.102635		0.110273	0.0485175	0.0651651	0.120767	0.0914417		0.103231	0.0485175	0.0392311	0.105576	0.0795656
0.136065	0.142857	0.114002	0.133637	0.10221		0.167645	0.142857	0.16126	0.181231	0.103794		0.252457	0.873563	0.409869	0.206602	0.121521		0.124882	0.0463215	0.09423	0.143873	0.102917		0.105424	0.0463215	0.0657089	0.113443	0.0833127		0.0977605	0.0463215	0.0355575	0.100836	0.0783843
0.128555	0.15	0.107838	0.137723	0.0895605		0.15631	0.15	0.168345	0.156481	0.0934188		0.216618	0.714286	0.39178	0.198988	0.111796		0.128555	0.0453333	0.101868	0.147397	0.0984472		0.108892	0.0453333	0.0571763	0.119601	0.0804404		0.0992249	0.0453333	0.0337554	0.105341	0.0731066
0.127912	0.266667	0.111444	0.128022	0.0912062		0.150634	0.266667	0.152376	0.151103	0.105904		0.219875	0.777778	0.346473	0.220664	0.119248		0.126269	0.0485175	0.0933602	0.133243	0.0939164		0.107579	0.0485175	0.0602822	0.118665	0.0879805		0.0996201	0.0485175	0.0382137	0.102622	0.0785545
0.135725	0.181818	0.119093	0.132698	0.0950579		0.15869	0.181818	0.158273	0.167139	0.106782		0.245357	0.65	0.405993	0.228684	0.122743		0.123511	0.0487805	0.090107	0.131422	0.0958821		0.110392	0.0487805	0.0626239	0.112003	0.0877833		0.102729	0.0487805	0.0396771	0.103527	0.0808742
0.13735	0.3	0.126158	0.138449	0.104222		0.1615	0.3	0.171876	0.171472	0.112233		0.207609	0.769231	0.438648	0.240608	0.130485		0.128541	0.0510753	0.0995173	0.138638	0.106721		0.114394	0.0510753	0.0646865	0.119453	0.0935341		0.106405	0.0510753	0.0380536	0.111458	0.0836741
0.121059	0.2	0.106545	0.133182	0.0934298		0.166207	0.2	0.149939	0.164969	0.098644		0.261881	0.666667	0.358019	0.221958	0.122461		0.11565	0.0405405	0.100719	0.145281	0.101713		0.102872	0.0405405	0.0686636	0.115381	0.0864564		0.0937464	0.0405405	0.0356753	0.0995945	0.0799408
0.134893	0.388889	0.114903	0.131303	0.0951392		0.157077	0.388889	0.16158	0.169864	0.105273		0.234093	0.727273	0.410307	0.227655	0.113992		0.126239	0.048913	0.0914878	0.131333	0.0978391		0.108644	0.048913	0.0586701	0.116784	0.0871847		0.100783	0.048913	0.0365424	0.106012	0.0817308
0.131548	0.111111	0.1128	0.130129	0.0935099		0.153566	0.111111	0.152876	0.167428	0.105004		0.214338	0.571429	0.330955	0.217408	0.119455		0.117519	0.0460705	0.0886449	0.135894	0.0952128		0.104718	0.0460705	0.0593618	0.115943	0.0824977		0.0944996	0.0460705	0.0377946	0.107604	0.0794512
0.126673	0.3	0.107626	0.125639	0.0917552		0.151659	0.3	0.163836	0.141909	0.0976857		0.208659	0.769231	0.386279	0.220622	0.118431		0.131147	0.0404313	0.095301	0.132907	0.0995222		0.105315	0.0404313	0.0670478	0.117964	0.0850895		0.0951324	0.0404313	0.0342498	0.10245	0.077976
0.129818	0.290323	0.118888	0.124534	0.090063		0.153645	0.290323	0.162378	0.162008	0.110446		0.221998	0.818182	0.421238	0.231804	0.124622		0.127006	0.0434783	0.0944134	0.133977	0.099613		0.108071	0.0434783	0.0624012	0.111246	0.0837389		0.102581	0.0434783	0.0384866	0.0995402	0.0758465
0.138461	0.285714	0.115581	0.131649	0.0959535		0.156189	0.285714	0.175402	0.154885	0.112484		0.222419	0.705882	0.449066	0.209165	0.126552		0.125942	0.0485175	0.0990783	0.134159	0.0969122		0.115915	0.0485175	0.0600309	0.113936	0.0898621		0.107681	0.0485175	0.0383237	0.107406	0.0815746
0.131112	0.166667	0.101399	0.140405	0.0981396		0.150778	0.6875	0.157121	0.191742	0.100469		0.22708	0.6875	0.426359	0.213789	0.11137		0.126593	0.0446927	0.103519	0.149941	0.101026		0.106466	0.0446927	0.0627431	0.121247	0.0835901		0.0979689	0.0446927	0.0327792	0.109869	0.0767438
0.140498	0.272727	0.114107	0.136971	0.0966415		0.161869	0.272727	0.16654	0.161515	0.108226		0.218322	0.785714	0.370976	0.228045	0.129128		0.13213	0.0485175	0.097328	0.137374	0.0998553		0.109126	0.0485175	0.0656973	0.11765	0.0847772		0.0986011	0.0485175	0.0376532	0.10185	0.0768702
0.127518	0.166667	0.110112	0.13897	0.0929212		0.149545	0.166667	0.162222	0.16401	0.0989342		0.211431	0.652174	0.414422	0.236298	0.112029		0.124282	0.0431267	0.0984563	0.147146	0.0986142		0.106992	0.0431267	0.068342	0.125071	0.0853872		0.0946741	0.0431267	0.0366534	0.108627	0.0780517
0.13362	0.181818	0.106732	0.121272	0.0936291		0.165927	0.181818	0.159709	0.142247	0.100965		0.23419	0.705882	0.357726	0.218477	0.129395		0.118861	0.0455764	0.0940106	0.129075	0.10646		0.101761	0.0455764	0.0577685	0.109752	0.0896495		0.094968	0.0455764	0.0354892	0.0987486	0.0789901
0.137789	0.210526	0.116469	0.12894	0.101879		0.164905	0.210526	0.169202	0.169178	0.114181		0.219488	0.724138	0.429944	0.227443	0.131883		0.128509	0.0456989	0.0968764	0.140222	0.108822		0.112091	0.0456989	0.0629309	0.110848	0.0949368		0.104293	0.0456989	0.0386215	0.104033	0.0885746
0.12678	0.388889	0.113706	0.123509	0.0933364		0.155016	0.388889	0.146717	0.168314	0.104046		0.22804	0.705882	0.375043	0.235892	0.115878		0.122481	0.0434783	0.0900003	0.126816	0.0980398		0.105245	0.0434783	0.0602292	0.115738	0.0910471		0.0971489	0.0434783	0.0386459	0.100055	0.0834043
0.130648	0.266667	0.11389	0.126304	0.0936106		0.153908	0.266667	0.163498	0.163745	0.104331		0.199161	0.769231	0.353669	0.225404	0.120121		0.120382	0.0509383	0.091528	0.12765	0.0953472		0.10756	0.0509383	0.0636126	0.11126	0.0857198		0.0983395	0.0509383	0.0399609	0.10314	0.0773007
0.129566	0.275862	0.115836	0.121715	0.0928052		0.154163	0.275862	0.15568	0.1474	0.107705		0.230305	0.818182	0.399601	0.220626	0.122913		0.124281	0.0456989	0.0895205	0.131348	0.10619		0.103545	0.0456989	0.0615761	0.110555	0.0872012		0.098392	0.0456989	0.0336501	0.0962518	0.0778189
0.131615	0.266667	0.11193	0.142261	0.103131		0.154344	0.266667	0.172762	0.182377	0.109911		0.20848	0.785714	0.37952	0.218224	0.128051		0.125724	0.0458221	0.0989041	0.150971	0.105585		0.108015	0.0458221	0.0612138	0.124013	0.0869808		0.0980242	0.0458221	0.0366378	0.110879	0.0794189
0.126712	0.125	0.107849	0.132297	0.0880118		0.149154	0.125	0.159684	0.149912	0.0961216		0.224009	0.571429	0.327729	0.219031	0.112534		0.127429	0.0432432	0.0912567	0.134436	0.0961216		0.104294	0.0432432	0.0635355	0.11347	0.0811375		0.0917646	0.0432432	0.0395242	0.102224	0.0743205
0.132023	0.290323	0.108736	0.125067	0.0858202		0.156457	0.290323	0.158523	0.150301	0.0888819		0.215816	0.9	0.360075	0.205256	0.105566		0.122458	0.0379404	0.0894088	0.142212	0.0917605		0.103823	0.0379404	0.0572895	0.115206	0.0814754		0.0962601	0.0379404	0.0347977	0.107254	0.0796508
0.137374	0.225806	0.120801	0.129209	0.102292		0.162523	0.225806	0.173699	0.172163	0.114114		0.244168	0.785714	0.451169	0.198384	0.126701		0.124736	0.0513514	0.0984268	0.12436	0.10267		0.111689	0.0513514	0.0596447	0.109802	0.0921699		0.104455	0.0513514	0.0355014	0.0993778	0.083664
0.125992	0.384615	0.117723	0.130381	0.0929272		0.166684	0.384615	0.157446	0.158273	0.100287		0.229649	0.733333	0.396155	0.224502	0.11788		0.117216	0.0482574	0.0927609	0.133497	0.0976275		0.10176	0.0482574	0.065888	0.115931	0.0881352		0.094453	0.0482574	0.0367136	0.103815	0.0804137
0.129971	0.222222	0.115319	0.12958	0.0928961		0.15391	0.222222	0.163501	0.15694	0.104474		0.202874	0.6	0.430335	0.23375	0.125004		0.127298	0.0456989	0.0944006	0.144318	0.105685		0.108794	0.0456989	0.0649571	0.121559	0.0864351		0.103804	0.0456989	0.044047	0.111853	0.0779715
0.131289	0.125	0.114721	0.128743	0.0988101		0.170301	0.125	0.155296	0.183544	0.116661		0.246374	0.769231	0.407379	0.237418	0.124944		0.127962	0.0435967	0.097373	0.142772	0.105882		0.111696	0.0435967	0.0672747	0.115009	0.0909542		0.10021	0.0435967	0.0360196	0.0981006	0.0834303
0.130207	0.352941	0.114906	0.126644	0.0944032		0.154143	0.352941	0.154738	0.163155	0.103706		0.242117	0.733333	0.397976	0.216845	0.117377		0.126079	0.0482574	0.0962545	0.135969	0.10076		0.108753	0.0482574	0.0598473	0.111592	0.0901258		0.100589	0.0482574	0.0375316	0.104199	0.0820645
0.143166	0.272727	0.119154	0.140578	0.106379		0.16624	0.272727	0.171672	0.18222	0.120149		0.249339	0.833333	0.430839	0.221967	0.130306		0.128373	0.0514905	0.0986947	0.129913	0.109098		0.115277	0.0514905	0.067205	0.115351	0.095219		0.107397	0.0514905	0.0426796	0.104646	0.0880727
0.129243	0.111111	0.105645	0.12791	0.101189		0.145423	0.111111	0.163116	0.146119	0.10481		0.216824	0.375	0.426186	0.195247	0.121506		0.122309	0.0485175	0.0968053	0.13364	0.101453		0.109338	0.0485175	0.0659657	0.116629	0.0852581		0.0992792	0.0485175	0.0354826	0.102806	0.0767557
0.128555	0.258065	0.112457	0.131814	0.0889157		0.147879	0.258065	0.156446	0.171411	0.098068		0.225078	0.75	0.403144	0.212194	0.110584		0.125887	0.0435967	0.0889067	0.141819	0.0965145		0.102656	0.0435967	0.0575311	0.113146	0.080185		0.0934457	0.0435967	0.0356437	0.0983229	0.0724432
0.141457	0.125	0.120321	0.129894	0.097361		0.154775	0.125	0.168868	0.159591	0.107035		0.257424	0.571429	0.335945	0.214346	0.122686		0.130968	0.0483871	0.0866099	0.138389	0.100119		0.111139	0.0483871	0.068478	0.111043	0.0911842		0.102553	0.0483871	0.036538	0.102283	0.0828786
0.135856	0.181818	0.121562	0.12943	0.0945325		0.157299	0.181818	0.162159	0.165246	0.11033		0.234294	0.872093	0.406557	0.228803	0.12095		0.126417	0.0463215	0.0924515	0.131986	0.0984718		0.109366	0.0463215	0.0631785	0.114326	0.086614		0.10189	0.0463215	0.0400957	0.107897	0.0815361
0.126417	0.28125	0.103659	0.130665	0.0931005		0.154171	0.28125	0.155758	0.163214	0.106285		0.192787	0.818182	0.397684	0.226043	0.118999		0.126417	0.0434783	0.0938367	0.134443	0.0989989		0.106911	0.0434783	0.0675915	0.116973	0.0870129		0.0988778	0.0434783	0.0374987	0.105177	0.0801682
0.13589	0.173913	0.114269	0.133448	0.0984856		0.155568	0.173913	0.177829	0.183708	0.110492		0.224647	0.7	0.420253	0.211706	0.124181		0.122965	0.0509383	0.101202	0.126275	0.103184		0.109909	0.0509383	0.0606659	0.111322	0.0844283		0.0994528	0.0509383	0.0350513	0.0967162	0.0754506
0.137376	0.241379	0.125636	0.139032	0.100214		0.16003	0.241379	0.170899	0.166341	0.108586		0.231806	0.769231	0.426576	0.223744	0.118804		0.12173	0.0485175	0.0968402	0.139032	0.100699		0.111131	0.0485175	0.0603235	0.128974	0.0930522		0.103589	0.0485175	0.0385877	0.116964	0.0891006
0.134819	0.157895	0.121379	0.13185	0.100746		0.160198	0.157895	0.166664	0.164124	0.107815		0.222519	0.375	0.414658	0.215354	0.123658		0.121799	0.0534759	0.0952354	0.13185	0.102187		0.111082	0.0534759	0.0645922	0.114757	0.0947372		0.103508	0.0534759	0.0408613	0.106672	0.0859466
0.131286	0.25	0.110988	0.128372	0.0894277		0.15164	0.25	0.157872	0.165696	0.100543		0.207034	0.833333	0.369125	0.210443	0.117695		0.129576	0.0408719	0.0982673	0.152467	0.100858		0.11401	0.0408719	0.0647836	0.120009	0.0814987		0.0944793	0.0408719	0.0323958	0.103436	0.0723048
0.12606	0.277778	0.100841	0.122744	0.0932723		0.152274	0.277778	0.152516	0.145732	0.104172		0.229596	0.705882	0.406591	0.224169	0.125025		0.124553	0.040107	0.091898	0.140162	0.106724		0.105321	0.040107	0.063186	0.113213	0.0871392		0.0997182	0.040107	0.0351354	0.0973829	0.0802243
0.134154	0.190476	0.11517	0.126988	0.0893578		0.175044	0.190476	0.166885	0.150705	0.0992958		0.245202	0.636364	0.389541	0.22189	0.122501		0.116387	0.0485175	0.0972518	0.137331	0.0934995		0.101003	0.0485175	0.0602968	0.114834	0.0846336		0.0943784	0.0485175	0.036778	0.0994648	0.0774337
0.140003	0.190476	0.126982	0.136772	0.0982774		0.163704	0.190476	0.168991	0.173143	0.117184		0.219017	0.872093	0.413407	0.229857	0.127199		0.1258	0.0513514	0.0963552	0.136796	0.101768		0.113006	0.0513514	0.064995	0.122905	0.0927576		0.105313	0.0513514	0.041189	0.11147	0.0823854
0.127724	0.2	0.117992	0.122963	0.0906742		0.167977	0.2	0.169666	0.153709	0.0993825		0.275163	0.619048	0.392096	0.21344	0.119028		0.120365	0.0482574	0.0827808	0.132933	0.0968699		0.100391	0.0482574	0.0603684	0.114334	0.0867877		0.0932263	0.0482574	0.0313035	0.0998844	0.08029
0.136597	0.15	0.118887	0.130416	0.0942739		0.155608	0.15	0.160742	0.182632	0.115787		0.207155	0.692308	0.416806	0.222718	0.127987		0.120467	0.048913	0.0898603	0.128951	0.0962908		0.111099	0.048913	0.0618278	0.115861	0.0881977		0.103397	0.048913	0.0397638	0.107587	0.0818123
0.134306	0.290323	0.118601	0.142683	0.0994629		0.157823	0.290323	0.159483	0.163428	0.102974		0.196983	0.846154	0.390581	0.207918	0.119059		0.117759	0.0432432	0.0963184	0.145233	0.101126		0.108699	0.0432432	0.0645396	0.12186	0.0864679		0.101246	0.0432432	0.042126	0.115789	0.083377
0.136228	0.45	0.116036	0.132338	0.100152		0.175408	0.45	0.163784	0.158745	0.111076		0.248437	0.769231	0.416419	0.23301	0.12815		0.118085	0.0483871	0.0974568	0.139954	0.108085		0.102394	0.0483871	0.0685736	0.121003	0.095145		0.0983341	0.0483871	0.0394932	0.104274	0.0848661
0.13588	0.166667	0.108825	0.128395	0.104899		0.158959	0.166667	0.16596	0.157578	0.115536		0.217545	0.375	0.379589	0.224875	0.12446		0.133071	0.0481283	0.0932949	0.141668	0.112982		0.113731	0.0481283	0.0641118	0.114622	0.0940901		0.105472	0.0481283	0.0401272	0.102667	0.0856998
0.128761	0.290323	0.114063	0.134167	0.0934263		0.159148	0.290323	0.167601	0.155338	0.100667		0.231752	0.818182	0.411292	0.237868	0.121958		0.127984	0.0432432	0.100613	0.144779	0.103961		0.108314	0.0432432	0.064398	0.117929	0.0865801		0.102632	0.0432432	0.0330794	0.102235	0.0779599
0.122479	0.25	0.110111	0.11769	0.0822912		0.143896	0.25	0.148297	0.16033	0.10149		0.216845	0.785714	0.350515	0.199572	0.114988		0.126697	0.0382514	0.0915769	0.14115	0.10149		0.0992876	0.0382514	0.059101	0.103475	0.0754464		0.0890143	0.0382514	0.0351103	0.0917886	0.0718239
0.132644	0.190476	0.108396	0.137876	0.0964728		0.149015	0.190476	0.16574	0.179494	0.106554		0.210869	0.681818	0.423011	0.216084	0.122248		0.129694	0.0432432	0.0978318	0.151111	0.104147		0.109958	0.0432432	0.0604104	0.128517	0.0912132		0.09853	0.0432432	0.036123	0.109073	0.0835115
0.132702	0.16	0.109848	0.132843	0.0940627		0.153462	0.16	0.15592	0.154573	0.0961881		0.218556	0.769231	0.411496	0.204859	0.114132		0.13048	0.0485175	0.101967	0.138291	0.0991483		0.107658	0.0485175	0.0612516	0.118447	0.0811864		0.0968301	0.0485175	0.0316367	0.102761	0.0716604
0.126943	0.259259	0.105335	0.12861	0.09115		0.151046	0.259259	0.15806	0.156617	0.0986834		0.2225	0.727273	0.366068	0.213475	0.123953		0.123494	0.0482574	0.0966454	0.13464	0.0958024		0.107757	0.0482574	0.0589884	0.113948	0.0850754		0.100285	0.0482574	0.0359687	0.100621	0.0749838
0.131262	0.166667	0.112242	0.141136	0.0990967		0.154404	0.166667	0.163479	0.159873	0.10432		0.223394	0.714286	0.414368	0.216458	0.121028		0.126587	0.0455764	0.096424	0.147674	0.102462		0.109456	0.0455764	0.0623759	0.121684	0.0917897		0.101948	0.0455764	0.0391878	0.111486	0.0850729
0.138428	0.266667	0.126209	0.131898	0.108542		0.167287	0.266667	0.171704	0.175273	0.118973		0.2473	0.769231	0.425963	0.242985	0.127258		0.126772	0.0513514	0.0986049	0.131898	0.109919		0.11325	0.0513514	0.0638467	0.115565	0.0978906		0.106334	0.0513514	0.040139	0.105171	0.0907851
0.135632	0.266667	0.113502	0.131196	0.0984943		0.175353	0.266667	0.15724	0.154459	0.105662		0.241397	0.785714	0.425502	0.196926	0.125182		0.117219	0.0407609	0.0937549	0.138209	0.103472		0.0996885	0.0407609	0.061442	0.119843	0.0924822		0.0927572	0.0407609	0.0322162	0.107626	0.0879949
0.137918	0.333333	0.115519	0.137567	0.0981428		0.157518	0.333333	0.155627	0.166936	0.110626		0.225557	0.666667	0.412829	0.22682	0.120709		0.130181	0.0435967	0.0936731	0.144465	0.102477		0.111574	0.0435967	0.0670801	0.128832	0.0907828		0.10545	0.0435967	0.0376499	0.115466	0.0840526
0.133799	0.28125	0.110323	0.128141	0.0968478		0.169722	0.28125	0.155422	0.163351	0.109359		0.242849	0.833333	0.36625	0.226782	0.118117		0.119816	0.0460705	0.0952537	0.128376	0.103103		0.100067	0.0460705	0.0682571	0.107102	0.0874551		0.0931626	0.0460705	0.0388459	0.0960854	0.0787811
0.135185	0.285714	0.1162	0.117119	0.0960821		0.160404	0.285714	0.17729	0.143623	0.105127		0.244646	0.736842	0.396403	0.201494	0.123707		0.132947	0.0482574	0.0914093	0.12437	0.101352		0.113683	0.0482574	0.0610666	0.106473	0.0883649		0.104596	0.0482574	0.0372616	0.0973368	0.0821586
0.126918	0.421053	0.116009	0.138493	0.0973048		0.152191	0.421053	0.174242	0.16361	0.100796		0.212838	0.785714	0.351236	0.218756	0.109669		0.119639	0.0482574	0.0907051	0.14074	0.0984499		0.103296	0.0482574	0.0648245	0.118492	0.0775476		0.0871769	0.0482574	0.0374547	0.111221	0.072689
0.127444	0.157895	0.110597	0.130135	0.0877566		0.147496	0.157895	0.156278	0.174536	0.100138		0.23377	0.636364	0.369974	0.215973	0.115322		0.130103	0.0433604	0.0925736	0.14613	0.101682		0.111585	0.0433604	0.0641209	0.115143	0.0836909		0.0975453	0.0433604	0.0429984	0.106065	0.0762284
0.12573	0.233333	0.111632	0.128339	0.0902593		0.146642	0.233333	0.155393	0.153806	0.0966193		0.185207	0.777778	0.371224	0.215762	0.118764		0.12534	0.0487805	0.0925672	0.134188	0.0943112		0.107971	0.0487805	0.0587129	0.115577	0.0859848		0.0995852	0.0487805	0.0367012	0.106606	0.0785577
0.133478	0.142857	0.114182	0.135347	0.0988807		0.151621	0.142857	0.15678	0.175228	0.10991		0.218006	0.625	0.402487	0.220492	0.12374		0.123328	0.0461957	0.093366	0.138854	0.101463		0.107634	0.0461957	0.0674549	0.123655	0.089613		0.0994245	0.0461957	0.0378836	0.11142	0.0833654
0.129894	0.176471	0.10427	0.12982	0.0921887		0.14918	0.176471	0.162014	0.150014	0.0980892		0.230063	0.590909	0.328272	0.202184	0.118487		0.124622	0.0453333	0.0829644	0.139384	0.0947605		0.107178	0.0453333	0.0565904	0.119307	0.0860144		0.099076	0.0453333	0.0344741	0.10955	0.082002
0.139736	0.258065	0.116812	0.137486	0.102515		0.1598	0.258065	0.169877	0.16968	0.113897		0.228586	0.833333	0.434606	0.22009	0.126258		0.130056	0.0463215	0.099208	0.147332	0.108115		0.11297	0.0463215	0.0630816	0.119358	0.0911617		0.104877	0.0463215	0.0395353	0.109247	0.0818073
0.137706	0.290323	0.122875	0.135695	0.0971565		0.159858	0.290323	0.162325	0.177303	0.118703		0.236798	0.75	0.412524	0.217163	0.127502		0.130781	0.0487805	0.0932642	0.135331	0.101514		0.112204	0.0487805	0.0642314	0.11323	0.0889565		0.104252	0.0487805	0.0404638	0.104132	0.0812277
0.131047	0.375	0.119047	0.127424	0.0896467		0.166254	0.375	0.153197	0.155397	0.108653		0.246224	0.6875	0.396416	0.223044	0.120053		0.12503	0.0460705	0.0896011	0.130468	0.0967795		0.104743	0.0460705	0.0648486	0.115577	0.0855884		0.096738	0.0460705	0.034109	0.100396	0.0780691
0.133228	0.225806	0.110648	0.129967	0.0928827		0.15379	0.225806	0.151991	0.180366	0.106666		0.222806	0.75	0.413928	0.245267	0.120622		0.126137	0.0437158	0.091307	0.13213	0.100364		0.107209	0.0437158	0.0549369	0.119051	0.0869653		0.0988381	0.0437158	0.0335641	0.103199	0.0798139
0.135867	0.28125	0.117956	0.145584	0.100196		0.164053	0.28125	0.175104	0.165242	0.110158		0.202787	0.846154	0.407771	0.217662	0.12334		0.130556	0.0485175	0.0998411	0.137519	0.106057		0.112185	0.0485175	0.0638691	0.119768	0.0907791		0.104163	0.0485175	0.0369676	0.107372	0.0826425
0.125844	0.241379	0.107066	0.129177	0.0872865		0.147207	0.241379	0.168801	0.159397	0.0989209		0.216539	0.769231	0.375674	0.211641	0.118596		0.11995	0.0483871	0.0969176	0.136772	0.09283		0.103859	0.0483871	0.0589191	0.113245	0.0818272		0.0968048	0.0483871	0.0355063	0.101608	0.0708615
0.122096	0.157895	0.103412	0.130573	0.0816772		0.139659	0.157895	0.154488	0.153593	0.0883976		0.188027	0.736842	0.280435	0.206193	0.09923		0.127068	0.0402145	0.0950099	0.149783	0.095317		0.102244	0.0402145	0.0601355	0.120077	0.0731174		0.0844655	0.0402145	0.0368621	0.104944	0.0651176
0.132691	0.375	0.117855	0.127539	0.0917208		0.179218	0.375	0.159901	0.151147	0.0959539		0.246541	0.722222	0.389958	0.234822	0.114945		0.114381	0.0506667	0.0963384	0.13564	0.0947042		0.100747	0.0506667	0.0683783	0.118371	0.0887147		0.0972416	0.0506667	0.0401169	0.104624	0.0824198
0.132624	0.384615	0.113985	0.133067	0.0944989		0.155005	0.384615	0.163007	0.183096	0.109551		0.245491	0.705882	0.433181	0.228205	0.126274		0.128473	0.0485175	0.100308	0.140494	0.103847		0.110088	0.0485175	0.0623058	0.122938	0.083735		0.102017	0.0485175	0.0385327	0.106833	0.0759427
0.133738	0.258065	0.121514	0.131756	0.0963294		0.163093	0.258065	0.162635	0.170899	0.115021		0.232727	0.818182	0.409844	0.216642	0.125127		0.125787	0.0487805	0.0948508	0.136753	0.099824		0.109473	0.0487805	0.0617389	0.111189	0.0902656		0.102292	0.0487805	0.0387061	0.100486	0.0842074
0.135963	0.272727	0.113059	0.12853	0.0930043		0.160979	0.272727	0.166116	0.173506	0.11127		0.231516	0.714286	0.390269	0.242418	0.12845		0.13055	0.272727	0.098777	0.143832	0.11127		0.110775	0.0245399	0.061335	0.117462	0.0894624		0.102354	0.0245399	0.0365398	0.0998106	0.0762978
0.126544	0.225806	0.110914	0.121888	0.0872785		0.162965	0.225806	0.162285	0.149074	0.103126		0.235076	0.818182	0.342751	0.208284	0.113983		0.121033	0.0458221	0.0875241	0.128932	0.0964487		0.0994776	0.0458221	0.0568895	0.10946	0.0816411		0.0918212	0.0458221	0.0306707	0.0998822	0.0763208
0.134736	0.181818	0.122409	0.132281	0.10291		0.154547	0.181818	0.165275	0.161385	0.111217		0.21605	0.7	0.414209	0.225112	0.119612		0.122176	0.0483871	0.0976159	0.132281	0.103637		0.110123	0.0483871	0.0629512	0.11896	0.0882309		0.100402	0.0483871	0.0400406	0.106638	0.0819753
0.123662	0.357143	0.106814	0.140828	0.0848462		0.15746	0.357143	0.176134	0.171322	0.0928336		0.260943	0.684211	0.387047	0.21922	0.114928		0.111579	0.0381471	0.104997	0.160693	0.0941635		0.0997975	0.0381471	0.0600722	0.130772	0.0810539		0.0904647	0.0381471	0.0341744	0.121335	0.0734021
0.124761	0.166667	0.112097	0.13368	0.0972382		0.14978	0.166667	0.153679	0.151331	0.103361		0.206244	0.652174	0.364198	0.205725	0.113578		0.119448	0.0481283	0.0909534	0.137368	0.0998384		0.107164	0.0481283	0.0592322	0.115524	0.0849465		0.0972986	0.0481283	0.0375156	0.107989	0.0797151
0.131177	0.3	0.123087	0.133899	0.0959855		0.1543	0.3	0.172898	0.157398	0.104302		0.205013	0.769231	0.387263	0.216481	0.123766		0.124338	0.0456989	0.09689	0.138566	0.100071		0.108126	0.0456989	0.0591512	0.120671	0.0883578		0.100446	0.0456989	0.0362167	0.10851	0.080971
0.135717	0.157895	0.108594	0.139906	0.102813		0.157304	0.157895	0.168086	0.171288	0.112637		0.209362	0.714286	0.432674	0.220987	0.133636		0.130943	0.0487805	0.0996301	0.144328	0.104524		0.113002	0.0487805	0.0690069	0.124678	0.0939063		0.106993	0.0487805	0.0381366	0.104099	0.0811881
0.135121	0.275862	0.1111	0.126867	0.0973201		0.156097	0.275862	0.161731	0.168812	0.106281		0.221617	0.785714	0.415874	0.22313	0.118439		0.124983	0.0458221	0.0954679	0.130727	0.101181		0.109874	0.0458221	0.0613596	0.111067	0.0862762		0.097036	0.0458221	0.0382856	0.103277	0.0799708
0.132397	0.241379	0.103555	0.132884	0.0931911		0.155986	0.241379	0.149214	0.166712	0.106793		0.217122	0.769231	0.405916	0.205468	0.120601		0.124561	0.0408719	0.0914537	0.137466	0.100413		0.10334	0.0408719	0.0568422	0.116945	0.0831211		0.0957508	0.0408719	0.0342274	0.104886	0.0775662
0.129863	0.275862	0.115375	0.125505	0.0961666		0.15356	0.275862	0.157022	0.145201	0.104686		0.218272	0.833333	0.367525	0.216916	0.11813		0.125071	0.0456989	0.0913791	0.134096	0.105158		0.107033	0.0456989	0.0623055	0.113428	0.0897323		0.101207	0.0456989	0.0389999	0.100862	0.0804728
0.128865	0.210526	0.117391	0.134904	0.101545		0.173188	0.210526	0.170472	0.158449	0.10665		0.249364	0.68	0.399252	0.22301	0.128341		0.117252	0.0481283	0.099033	0.140727	0.104069		0.102817	0.0481283	0.0672131	0.113165	0.0933444		0.0965561	0.0481283	0.0346586	0.094132	0.0842348
0.132989	0.266667	0.111366	0.138648	0.0931859		0.153979	0.266667	0.155289	0.173747	0.112411		0.237816	0.705882	0.40177	0.191766	0.122894		0.125657	0.0435967	0.0936358	0.145213	0.10294		0.107476	0.0435967	0.0580234	0.124987	0.0849324		0.0994317	0.0435967	0.035551	0.11225	0.0772804
0.135337	0.142857	0.123824	0.131067	0.0960058		0.161592	0.142857	0.163894	0.150825	0.106287		0.250639	0.7	0.408684	0.207046	0.127921		0.125193	0.0534759	0.0906448	0.133433	0.0988784		0.111614	0.0534759	0.0629544	0.11619	0.0927099		0.103898	0.0534759	0.0398095	0.106474	0.0836399
0.133721	0.28125	0.118785	0.140429	0.0987706		0.158652	0.28125	0.159274	0.162923	0.105354		0.2262	0.818182	0.408117	0.207523	0.123893		0.128031	0.0512129	0.0895876	0.134368	0.0992183		0.108073	0.0512129	0.0701857	0.113606	0.0887346		0.0981993	0.0512129	0.0387786	0.102557	0.079135
0.126811	0.28125	0.111738	0.130485	0.0896785		0.147429	0.28125	0.163644	0.163288	0.0953791		0.220009	0.785714	0.373102	0.22368	0.102401		0.128254	0.0433604	0.0959771	0.136885	0.0925123		0.106342	0.0433604	0.0645412	0.118862	0.0772338		0.0871077	0.0433604	0.0389799	0.103483	0.0704333
0.128459	0.2	0.101697	0.127584	0.0896081		0.153324	0.2	0.157559	0.173363	0.103883		0.208608	0.833333	0.298139	0.204292	0.119134		0.121898	0.0382514	0.0998654	0.148777	0.110819		0.102176	0.0382514	0.0639763	0.114437	0.0858482		0.0969692	0.0382514	0.0317352	0.096664	0.0776525
0.13392	0.111111	0.10898	0.138653	0.0978936		0.153418	0.111111	0.168657	0.170504	0.106717		0.207319	0.636364	0.385503	0.210181	0.115583		0.12697	0.0485175	0.097015	0.143474	0.100987		0.109566	0.0485175	0.0608879	0.116381	0.0877905		0.101948	0.0485175	0.0368187	0.104944	0.0833907
0.134034	0.190476	0.12026	0.131895	0.100948		0.156766	0.190476	0.165852	0.161303	0.109103		0.236708	0.285714	0.376754	0.201657	0.124713		0.125617	0.0508021	0.0982786	0.133195	0.102711		0.113096	0.0508021	0.0631613	0.116908	0.0928771		0.104842	0.0508021	0.0393887	0.105379	0.0838708
0.130899	0.375	0.10936	0.129185	0.097653		0.163541	0.375	0.175889	0.160114	0.102088		0.219189	0.705882	0.438515	0.226603	0.120886		0.123756	0.0455764	0.0972078	0.13649	0.102088		0.107885	0.0455764	0.0592708	0.11195	0.0857352		0.100892	0.0455764	0.0349133	0.100606	0.0809264
0.128346	0.25	0.106628	0.134311	0.0911377		0.14409	0.25	0.162864	0.161646	0.105108		0.197493	0.8	0.338599	0.212371	0.117109		0.12165	0.0512129	0.0942318	0.135505	0.0931356		0.106652	0.0512129	0.0630031	0.110602	0.0855335		0.09929	0.0512129	0.0386563	0.100098	0.0768265
0.135697	0.428571	0.117572	0.134012	0.0980859		0.160664	0.428571	0.158741	0.181039	0.115523		0.223361	0.75	0.396754	0.227191	0.121076		0.126559	0.0490463	0.0913614	0.135087	0.102101		0.109001	0.0490463	0.0619807	0.111339	0.0924494		0.101326	0.0490463	0.0394798	0.103562	0.0854596
0.12609	0.384615	0.104216	0.130533	0.088947		0.152478	0.384615	0.158045	0.155119	0.103718		0.208524	0.75	0.346435	0.233678	0.118981		0.126114	0.0431267	0.0950876	0.149941	0.108589		0.110617	0.0431267	0.0663229	0.112487	0.0870615		0.0969443	0.0431267	0.0358978	0.095936	0.0716654
0.13242	0.258065	0.116312	0.133884	0.0988904		0.154219	0.258065	0.159652	0.179347	0.110443		0.232924	0.769231	0.41264	0.219736	0.121396		0.123848	0.0435967	0.095676	0.142416	0.102832		0.106924	0.0435967	0.0610047	0.120313	0.0893063		0.101571	0.0435967	0.0386954	0.104953	0.0811023
0.130243	0.15	0.114467	0.129558	0.0938956		0.147948	0.15	0.177884	0.147579	0.100855		0.196293	0.333333	0.395812	0.208861	0.113278		0.1243	0.0482574	0.0922569	0.138429	0.0977626		0.110752	0.0482574	0.0625552	0.122146	0.0867145		0.102717	0.0482574	0.0383737	0.109745	0.080481
0.139326	0.241379	0.115714	0.13034	0.0996616		0.178475	0.241379	0.159792	0.163632	0.116525		0.241056	0.769231	0.400253	0.216823	0.128827		0.121044	0.0461957	0.0923269	0.138063	0.106235		0.10415	0.0461957	0.0650718	0.118806	0.0936165		0.0974155	0.0461957	0.0358848	0.107913	0.0883527
0.133219	0.210526	0.114724	0.132338	0.0900964		0.154985	0.210526	0.16699	0.156106	0.0975336		0.205467	0.666667	0.388189	0.238656	0.112747		0.130813	0.0454545	0.0931566	0.139429	0.0946885		0.111627	0.0454545	0.0629469	0.121411	0.0805391		0.0968412	0.0454545	0.0391252	0.113087	0.0760862
0.134562	0.1	0.114139	0.135321	0.099878		0.153885	0.1	0.161323	0.175774	0.107577		0.216286	0.666667	0.41354	0.206537	0.115285		0.127979	0.0460705	0.0958322	0.142283	0.10276		0.109202	0.0460705	0.0684415	0.122362	0.0893559		0.098297	0.0460705	0.0350685	0.107961	0.0852737
0.131036	0.275862	0.114977	0.128442	0.0958159		0.173344	0.275862	0.156536	0.147073	0.100767		0.284355	0.833333	0.397219	0.206046	0.121579		0.125651	0.0455764	0.0890665	0.134969	0.103528		0.103286	0.0455764	0.0632483	0.111668	0.0892686		0.0955088	0.0455764	0.0338614	0.100464	0.0810714
0.133669	0.181818	0.111593	0.132171	0.0938352		0.160838	0.181818	0.165279	0.169351	0.1099		0.227302	0.666667	0.423818	0.206851	0.121572		0.124701	0.0486486	0.0997583	0.137766	0.0992225		0.108837	0.0486486	0.0621702	0.114021	0.0845293		0.101302	0.0486486	0.0380734	0.0986302	0.07504
0.133223	0.111111	0.114861	0.135373	0.102672		0.15111	0.111111	0.172119	0.177478	0.111139		0.236326	0.625	0.407671	0.22576	0.123051		0.123361	0.0485175	0.0971283	0.135986	0.105923		0.111486	0.0485175	0.0599645	0.114508	0.0897602		0.103949	0.0485175	0.0358043	0.105668	0.0853561
0.131224	0.275862	0.117934	0.133663	0.0988641		0.153752	0.275862	0.157837	0.153076	0.104778		0.227264	0.785714	0.39638	0.237155	0.123259		0.126289	0.0506667	0.0920746	0.133663	0.100254		0.107233	0.0506667	0.0678453	0.112589	0.0827393		0.0951407	0.0506667	0.0375078	0.100389	0.0752825
0.141224	0.266667	0.120531	0.132927	0.10481		0.164407	0.266667	0.165058	0.166349	0.113863		0.240762	0.833333	0.425954	0.230021	0.125233		0.131434	0.0461957	0.0987844	0.139602	0.107183		0.112938	0.0461957	0.0629555	0.123354	0.0921748		0.10711	0.0461957	0.0394896	0.106486	0.0834791
0.128519	0.15	0.104575	0.126737	0.0873438		0.148613	0.15	0.151709	0.183357	0.101531		0.234094	0.886364	0.412426	0.21921	0.12002		0.125179	0.0409836	0.0992818	0.145009	0.10515		0.110746	0.0409836	0.065193	0.117234	0.0836586		0.0994322	0.0409836	0.0407726	0.10768	0.0759343
0.131045	0.166667	0.111549	0.134299	0.0949076		0.152255	0.166667	0.163242	0.160248	0.103451		0.189005	0.785714	0.397764	0.222439	0.126651		0.125819	0.0407609	0.0903622	0.139566	0.101336		0.113106	0.0407609	0.0607439	0.125461	0.086873		0.105249	0.0407609	0.0375477	0.116632	0.081328
0.126508	0.28125	0.114428	0.131712	0.0883851		0.201289	0.28125	0.165225	0.158627	0.0949373		0.293043	0.888889	0.346594	0.204015	0.110734		0.0980803	0.0481283	0.089118	0.133033	0.0917593		0.0873486	0.0481283	0.0532652	0.115564	0.0863922		0.0812001	0.0481283	0.0269341	0.10877	0.0816602
0.137905	0.375	0.123188	0.134908	0.102899		0.161258	0.375	0.178072	0.168902	0.111204		0.221385	0.8125	0.402329	0.232714	0.1298		0.126515	0.0508021	0.0988537	0.131632	0.105742		0.114897	0.0508021	0.067339	0.121081	0.0922663		0.107291	0.0508021	0.0416656	0.110552	0.0855378
0.119152	0.266667	0.101392	0.126514	0.0804526		0.142662	0.266667	0.146578	0.144067	0.0898262		0.210565	0.769231	0.355819	0.199556	0.0976883		0.120467	0.0406504	0.0888198	0.132999	0.0910174		0.0970125	0.0406504	0.057036	0.110653	0.0718869		0.0803671	0.0406504	0.0359232	0.0974782	0.0647758
0.133255	0.258065	0.119262	0.124694	0.0927458		0.160658	0.258065	0.165718	0.152395	0.103587		0.238552	0.769231	0.417259	0.21628	0.116661		0.126293	0.0460705	0.087498	0.131322	0.0999611		0.108587	0.0460705	0.0619445	0.11119	0.0864112		0.100659	0.0460705	0.0371136	0.103437	0.0816986
0.125589	0.28125	0.109649	0.132668	0.0883888		0.147792	0.28125	0.152847	0.156629	0.101801		0.200239	0.75	0.366345	0.22406	0.113898		0.127044	0.0408719	0.0949532	0.152433	0.106648		0.10968	0.0408719	0.0678298	0.125399	0.0830563		0.0954428	0.0408719	0.0427361	0.108744	0.0736243
0.12918	0.111111	0.115139	0.122219	0.0928666		0.167634	0.111111	0.149617	0.162734	0.109858		0.288313	0.75	0.385634	0.229235	0.122585		0.122774	0.0437158	0.0858786	0.125585	0.0977148		0.0997898	0.0437158	0.0635204	0.107747	0.0854585		0.0931613	0.0437158	0.035426	0.0999372	0.0781199
0.133941	0.421053	0.1086	0.124653	0.0962723		0.162073	0.421053	0.15336	0.161696	0.105608		0.232982	0.727273	0.403337	0.215325	0.125803		0.118737	0.0458221	0.0945603	0.136611	0.1072		0.101832	0.0458221	0.0553493	0.114449	0.0892824		0.0939154	0.0458221	0.0341075	0.105312	0.0813486
0.130027	0.185185	0.111365	0.129682	0.0932502		0.152005	0.185185	0.158979	0.167162	0.100509		0.246974	0.75	0.42068	0.206681	0.116502		0.11909	0.0514905	0.0943328	0.129731	0.0953707		0.105425	0.0514905	0.0647625	0.111647	0.083233		0.097939	0.0514905	0.0346366	0.101184	0.0765529
0.129479	0.321429	0.110681	0.133993	0.0966566		0.164565	0.321429	0.167915	0.155244	0.107151		0.225956	0.833333	0.426106	0.201242	0.118956		0.123698	0.048	0.098849	0.137265	0.103974		0.106982	0.048	0.0652265	0.120829	0.0910402		0.0996572	0.048	0.0386249	0.107212	0.0850042
0.139528	0.290323	0.124335	0.140921	0.0991259		0.164176	0.290323	0.16757	0.160965	0.116269		0.218624	0.833333	0.398242	0.224674	0.129479		0.126488	0.0483871	0.0962068	0.142363	0.100846		0.115231	0.0483871	0.0653278	0.124485	0.0902123		0.106549	0.0483871	0.0414646	0.114276	0.0816166
0.132828	0.266667	0.109096	0.126773	0.0921868		0.15913	0.266667	0.160251	0.151979	0.101701		0.212617	0.785714	0.416295	0.216647	0.124102		0.128089	0.0432432	0.0975134	0.135616	0.104304		0.109926	0.0432432	0.0610859	0.114616	0.0867141		0.102151	0.0432432	0.0362042	0.0986672	0.0781401
0.136022	0.1	0.115423	0.136341	0.100784		0.148596	0.1	0.177242	0.160819	0.108688		0.207673	0.375	0.40773	0.20507	0.113537		0.129074	0.0485175	0.0916218	0.13934	0.101708		0.116933	0.0485175	0.0554587	0.123887	0.0901669		0.106469	0.0485175	0.0385299	0.114575	0.0843352
0.126934	0.333333	0.109232	0.130903	0.0918484		0.149087	0.333333	0.168154	0.158872	0.101587		0.228573	0.8	0.363094	0.231489	0.116289		0.121894	0.0456989	0.0977278	0.13865	0.0974214		0.107589	0.0456989	0.0603434	0.119727	0.0836631		0.0973802	0.0456989	0.0380198	0.107299	0.0761364
0.131725	0.30303	0.123297	0.131624	0.0963109		0.157274	0.30303	0.167065	0.165125	0.107057		0.215374	0.833333	0.394797	0.214796	0.124025		0.120738	0.0483871	0.0936242	0.129929	0.098173		0.109351	0.0483871	0.0631554	0.119006	0.0884583		0.102013	0.0483871	0.039366	0.109365	0.0823438
0.126952	0.225806	0.110583	0.131063	0.0871248		0.14697	0.225806	0.162604	0.167165	0.0970916		0.216191	0.75	0.365165	0.215282	0.108672		0.118471	0.0486486	0.0938658	0.1395	0.0922549		0.104594	0.0486486	0.0584419	0.117874	0.0815276		0.0936029	0.0486486	0.0354826	0.104671	0.0735232
0.128932	0.111111	0.109151	0.11986	0.0917575		0.152513	0.111111	0.158541	0.151116	0.100572		0.210926	0.608696	0.417469	0.193062	0.118155		0.124302	0.0485175	0.093661	0.123199	0.0950974		0.108623	0.0485175	0.0599614	0.108702	0.0863371		0.0985388	0.0485175	0.0372645	0.0989249	0.079677
0.141093	0.181818	0.125146	0.134274	0.0988757		0.167465	0.181818	0.169311	0.197028	0.114816		0.22557	0.876404	0.425534	0.226669	0.130895		0.1315	0.048913	0.095431	0.14032	0.103637		0.114124	0.048913	0.0644704	0.120958	0.0949718		0.106485	0.048913	0.040338	0.104656	0.0844451
0.131858	0.275862	0.11384	0.135957	0.0928378		0.152695	0.275862	0.159135	0.164892	0.105861		0.216766	0.769231	0.411203	0.201009	0.121468		0.128037	0.0458221	0.0940404	0.143799	0.0978054		0.106023	0.0458221	0.0654177	0.125702	0.0839952		0.0978418	0.0458221	0.0363981	0.109106	0.0754337
0.125875	0.444444	0.110429	0.116827	0.0904765		0.154248	0.444444	0.153468	0.141688	0.0944535		0.233497	0.769231	0.395238	0.22752	0.117352		0.120935	0.0380435	0.092645	0.128188	0.0980369		0.103482	0.0380435	0.0605483	0.103665	0.0838733		0.0966543	0.0380435	0.0365162	0.0929936	0.0787099
0.135572	0.272727	0.105454	0.140893	0.103384		0.158573	0.272727	0.156075	0.182952	0.112038		0.228642	0.769231	0.419776	0.221819	0.12109		0.124627	0.0437158	0.0955271	0.14639	0.107025		0.106255	0.0437158	0.0670678	0.12169	0.0905063		0.101291	0.0437158	0.0467895	0.112089	0.0844314
0.139324	0.181818	0.115906	0.124671	0.0914231		0.180379	0.181818	0.161441	0.174266	0.104044		0.245498	0.681818	0.366718	0.204767	0.114763		0.122794	0.0434783	0.0956471	0.138059	0.0978051		0.105064	0.0434783	0.0575459	0.10493	0.085926		0.0967702	0.0434783	0.0351299	0.0997857	0.081542
0.13721	0.290323	0.119907	0.133387	0.0964503		0.165206	0.290323	0.178929	0.159546	0.104777		0.225337	0.833333	0.409736	0.216529	0.128414		0.131692	0.0505319	0.100664	0.142267	0.103084		0.113021	0.0505319	0.0619043	0.120015	0.0895959		0.104248	0.0505319	0.0368059	0.107714	0.0809368
0.127527	0.157895	0.116367	0.127519	0.0965249		0.164777	0.157895	0.157551	0.163295	0.10426		0.24818	0.666667	0.388525	0.208461	0.122599		0.122786	0.0482574	0.0952384	0.132542	0.102795		0.103903	0.0482574	0.0625724	0.113261	0.0895288		0.0965678	0.0482574	0.0326813	0.100902	0.0798454
0.128667	0.210526	0.114025	0.134951	0.0926293		0.14996	0.210526	0.162736	0.151655	0.0972547		0.228756	0.65	0.409798	0.219231	0.117433		0.119442	0.048	0.090998	0.139469	0.0952281		0.108326	0.048	0.0621789	0.121063	0.0868374		0.100659	0.048	0.0397506	0.110278	0.0778783
0.140772	0.307692	0.122626	0.134678	0.0974711		0.159003	0.307692	0.162479	0.157765	0.110641		0.220362	0.684211	0.405379	0.210742	0.128178		0.126167	0.0510753	0.0929552	0.130993	0.0986371		0.112702	0.0510753	0.0640591	0.11585	0.0916553		0.10192	0.0510753	0.0407258	0.106713	0.083175
0.129618	0.290323	0.112782	0.132028	0.0967077		0.155127	0.290323	0.163286	0.160194	0.10431		0.212185	0.785714	0.37277	0.219299	0.116733		0.122938	0.0458221	0.0965486	0.133028	0.0984118		0.10648	0.0458221	0.0626213	0.118991	0.0866704		0.0987065	0.0458221	0.0384002	0.107074	0.0808641
0.127742	0.190476	0.116695	0.130387	0.089181		0.155683	0.190476	0.15624	0.149617	0.0999654		0.240432	0.666667	0.409596	0.209277	0.117573		0.127835	0.0406504	0.0931023	0.138717	0.0999654		0.111558	0.0406504	0.058879	0.114997	0.0859505		0.0998044	0.0406504	0.0361235	0.102465	0.0778613
0.129744	0.241379	0.113964	0.126905	0.0971802		0.153277	0.241379	0.157446	0.161642	0.108258		0.208749	0.727273	0.400117	0.210947	0.118292		0.12394	0.0512129	0.0934495	0.132764	0.101406		0.108744	0.0512129	0.0609967	0.110237	0.0885226		0.101179	0.0512129	0.0380675	0.102998	0.0815981
0.136485	0.157895	0.123308	0.136028	0.0976771		0.156568	0.157895	0.171452	0.171315	0.112535		0.244484	0.872093	0.431052	0.224517	0.124153		0.12465	0.0486486	0.0988164	0.128475	0.0994518		0.111851	0.0486486	0.0635619	0.113828	0.0896999		0.104347	0.0486486	0.0396723	0.10293	0.081786
0.136843	0.166667	0.109141	0.127616	0.100887		0.157384	0.166667	0.173453	0.16906	0.112346		0.208262	0.736842	0.389645	0.203001	0.121855		0.133882	0.0459459	0.0946751	0.138063	0.106268		0.114	0.0459459	0.0575385	0.112279	0.0900056		0.104358	0.0459459	0.0337894	0.100233	0.0860951
0.131347	0.142857	0.108398	0.132979	0.087487		0.156444	0.142857	0.162105	0.164002	0.09816		0.229612	0.571429	0.435976	0.213638	0.123259		0.127882	0.0407609	0.0930513	0.151709	0.097117		0.108303	0.0407609	0.0562876	0.124494	0.0839692		0.0999794	0.0407609	0.0335068	0.112312	0.0783427
0.12998	0.25	0.11046	0.139048	0.0962475		0.180929	0.25	0.155231	0.179863	0.1071		0.263587	0.75	0.391314	0.210442	0.117963		0.117401	0.0486486	0.0931896	0.14372	0.101549		0.0982312	0.0486486	0.0608488	0.117271	0.0886282		0.0908454	0.0486486	0.0321439	0.102845	0.0794489
0.122329	0.375	0.107475	0.123178	0.0848607		0.144855	0.375	0.159983	0.136861	0.0892328		0.210649	0.8125	0.391108	0.217459	0.101709		0.125197	0.0427807	0.0969104	0.128547	0.0945783		0.102755	0.0427807	0.0633287	0.11321	0.0768346		0.088108	0.0427807	0.0395336	0.0997625	0.0680668
0.136945	0.15	0.108273	0.136667	0.0968223		0.169362	0.15	0.158093	0.160532	0.112905		0.227709	0.6	0.411714	0.223552	0.126054		0.117786	0.0486486	0.0936442	0.140094	0.100186		0.107083	0.0486486	0.0634265	0.116764	0.0931901		0.100119	0.0486486	0.0382508	0.110359	0.0830597
0.127792	0.266667	0.10522	0.133863	0.0939763		0.149076	0.266667	0.156751	0.165695	0.103922		0.224446	0.769231	0.404112	0.214641	0.115251		0.119885	0.0458221	0.0954372	0.141232	0.101		0.0998422	0.0458221	0.062157	0.114312	0.0839268		0.0934385	0.0458221	0.0381159	0.0995169	0.0750976
0.133728	0.190476	0.110469	0.139823	0.0951977		0.155673	0.190476	0.159237	0.161994	0.107078		0.232986	0.65	0.41301	0.219418	0.12364		0.127298	0.0433604	0.0925322	0.148537	0.0990346		0.111101	0.0433604	0.0594368	0.124893	0.0887568		0.103407	0.0433604	0.0370791	0.111965	0.0804083
0.125284	0.4	0.110612	0.122346	0.093569		0.150885	0.4	0.152868	0.141364	0.097498		0.195902	0.764706	0.355556	0.232189	0.120401		0.124919	0.0352304	0.09158	0.13828	0.113426		0.110549	0.0352304	0.0657861	0.11195	0.0885115		0.100079	0.0352304	0.0345406	0.0959978	0.0814191
0.134163	0.233333	0.12117	0.137131	0.0992823		0.15968	0.233333	0.173422	0.166367	0.11349		0.22936	0.846154	0.388028	0.22262	0.12512		0.12708	0.0509383	0.0964393	0.131155	0.10065		0.108228	0.0509383	0.0638082	0.115636	0.0871632		0.0982113	0.0509383	0.0355583	0.106032	0.078786
0.138067	0.142857	0.110858	0.12886	0.096921		0.156297	0.142857	0.171353	0.156612	0.108297		0.213121	0.590909	0.408333	0.195406	0.12294		0.12901	0.0536193	0.0877014	0.126791	0.0992113		0.114625	0.0536193	0.0630314	0.110687	0.0923612		0.106221	0.0536193	0.0389548	0.10102	0.0845383
0.13802	0.290323	0.124223	0.130122	0.098156		0.159987	0.290323	0.166669	0.157575	0.109274		0.231044	0.769231	0.407827	0.218822	0.127896		0.126569	0.0512129	0.0964414	0.124402	0.0992626		0.111756	0.0512129	0.0660943	0.111889	0.0869682		0.10001	0.0512129	0.0421171	0.103861	0.0798507
0.131902	0.258065	0.114782	0.133468	0.0906473		0.185389	0.258065	0.154532	0.165092	0.102088		0.247888	0.833333	0.341925	0.237441	0.117393		0.107743	0.0485175	0.0954777	0.135915	0.0938383		0.0992818	0.0485175	0.063566	0.123435	0.0857217		0.0923383	0.0485175	0.0345699	0.11182	0.0809032
0.130728	0.15	0.115745	0.134613	0.0911814		0.159255	0.15	0.156333	0.161531	0.108901		0.245909	0.681818	0.409728	0.21725	0.121194		0.128386	0.0434783	0.0925177	0.138599	0.101971		0.107785	0.0434783	0.059645	0.118402	0.0853014		0.0990785	0.0434783	0.0372792	0.109391	0.077932
0.130052	0.241379	0.109825	0.128253	0.0901062		0.15195	0.241379	0.172298	0.152983	0.0990634		0.235424	0.75	0.41595	0.22102	0.117526		0.122857	0.0456989	0.101838	0.139373	0.0990634		0.105746	0.0456989	0.0627427	0.118478	0.087145		0.0982725	0.0456989	0.0302568	0.103967	0.0801469
0.132172	0.142857	0.113799	0.133732	0.0944556		0.152086	0.142857	0.156617	0.173065	0.108484		0.237418	0.818182	0.366634	0.22713	0.1199		0.126721	0.0460705	0.095794	0.141266	0.102822		0.107782	0.0460705	0.0612303	0.118796	0.088811		0.0989546	0.0460705	0.0391154	0.10456	0.0790823
0.137867	0.290323	0.118454	0.137116	0.106074		0.164779	0.290323	0.173471	0.162007	0.116042		0.208863	0.769231	0.398124	0.231525	0.132001		0.128719	0.0508021	0.0953098	0.135653	0.108582		0.11632	0.0508021	0.064302	0.122549	0.0968981		0.107929	0.0508021	0.0397567	0.112174	0.0886819
0.133417	0.375	0.115507	0.127151	0.0989364		0.162772	0.375	0.158704	0.162219	0.112948		0.239668	0.722222	0.397718	0.241333	0.1236		0.126019	0.0382514	0.0903545	0.14451	0.103987		0.107737	0.0382514	0.0663622	0.118824	0.0921102		0.099934	0.0382514	0.0364665	0.106891	0.0859492
0.12949	0.333333	0.111778	0.127812	0.0858398		0.148808	0.333333	0.148752	0.148858	0.0930042		0.223756	0.705882	0.360427	0.222299	0.111307		0.116808	0.0458221	0.0881562	0.129825	0.0890145		0.101639	0.0458221	0.0602455	0.114347	0.0762441		0.0908383	0.0458221	0.0387544	0.108614	0.0707246
0.139299	0.15	0.114834	0.140017	0.102974		0.160681	0.15	0.166108	0.190891	0.112838		0.235942	0.872093	0.427434	0.219565	0.128388		0.12642	0.0514905	0.0987079	0.138438	0.104913		0.112629	0.0514905	0.0649003	0.122916	0.0949313		0.104719	0.0514905	0.0396035	0.106574	0.0840046
0.129843	0.259259	0.105779	0.126883	0.0879162		0.154768	0.259259	0.14918	0.154922	0.0995581		0.229235	0.769231	0.40753	0.225627	0.117464		0.123708	0.0430108	0.0978947	0.144424	0.104037		0.10961	0.0430108	0.0711638	0.117841	0.0844436		0.0978268	0.0430108	0.0324574	0.104453	0.0734188
0.131893	0.258065	0.109803	0.139491	0.096532		0.16048	0.258065	0.171831	0.181991	0.112368		0.216787	0.880952	0.383946	0.198636	0.123759		0.128915	0.0459459	0.0992115	0.148051	0.102398		0.109922	0.0459459	0.0697403	0.114865	0.0894247		0.102388	0.0459459	0.0364582	0.0958597	0.0820849
0.125761	0.25	0.106362	0.123435	0.0865644		0.150206	0.25	0.156608	0.161736	0.099336		0.235405	0.8	0.417611	0.204725	0.112895		0.119023	0.0435967	0.0904207	0.131706	0.100067		0.10099	0.0435967	0.0567694	0.108668	0.0788355		0.0938689	0.0435967	0.034562	0.100801	0.0719917
0.12596	0.15	0.111825	0.123363	0.0760137		0.155411	0.15	0.153211	0.142852	0.0819057		0.222287	0.7	0.336763	0.213382	0.0887312		0.119157	0.0454545	0.0977172	0.135481	0.0828848		0.0987512	0.0454545	0.0654998	0.113841	0.0718805		0.0841628	0.0454545	0.035974	0.0997423	0.0652049
0.136264	0.125	0.121675	0.126535	0.0986842		0.164134	0.125	0.174794	0.171877	0.110597		0.254514	0.625	0.438818	0.223493	0.128767		0.126215	0.0508021	0.09864	0.130762	0.101246		0.112296	0.0508021	0.0611335	0.114959	0.09305		0.104831	0.0508021	0.0372889	0.102639	0.083483
0.131844	0.258065	0.115514	0.133516	0.102164		0.14883	0.258065	0.172426	0.162942	0.111833		0.20316	0.785714	0.386156	0.223016	0.127529		0.125621	0.0461957	0.0979346	0.136771	0.103919		0.10958	0.0461957	0.0609201	0.118212	0.08917		0.104403	0.0461957	0.037848	0.106229	0.0831409
0.132705	0.181818	0.118115	0.127941	0.0928006		0.155765	0.181818	0.156169	0.165569	0.109481		0.233068	0.590909	0.386999	0.217129	0.11944		0.128541	0.0487805	0.0904053	0.131777	0.104479		0.10883	0.0487805	0.0654272	0.116101	0.0861779		0.101049	0.0487805	0.0406796	0.10507	0.0793924
0.138515	0.258065	0.111709	0.146137	0.107898		0.16553	0.258065	0.16455	0.168828	0.11421		0.233429	0.846154	0.374225	0.204741	0.123131		0.125378	0.0483871	0.0981988	0.141477	0.109772		0.108712	0.0483871	0.0688642	0.127453	0.0958493		0.101394	0.0483871	0.0367164	0.112246	0.0888077
0.141375	0.30303	0.125503	0.128868	0.0983848		0.161546	0.30303	0.175915	0.160596	0.108762		0.21989	0.769231	0.415425	0.236336	0.124816		0.126692	0.0509383	0.0942889	0.128189	0.102497		0.113732	0.0509383	0.0638755	0.113476	0.0887336		0.103311	0.0509383	0.0388679	0.104298	0.0825453
0.134201	0.233333	0.119922	0.135061	0.0965426		0.158982	0.233333	0.171172	0.170414	0.108636		0.226826	0.785714	0.427026	0.208536	0.123784		0.123056	0.0512129	0.0970763	0.132565	0.0983556		0.109479	0.0512129	0.0609636	0.115473	0.0873025		0.102179	0.0512129	0.0370827	0.105976	0.0793072
0.134036	0.181818	0.108363	0.124669	0.0849755		0.174925	0.181818	0.150388	0.162442	0.0949115		0.240756	0.736842	0.383841	0.225387	0.111644		0.119287	0.0433604	0.0927536	0.14115	0.0925441		0.10632	0.0433604	0.0582425	0.1132	0.0838697		0.0927235	0.0433604	0.0363142	0.103034	0.0772625
[truncated: 8,595 more rows]

## Sheet: Supplementary Table S3
Supplementary Table S3: Full Raw Dataset Used in this Study
[truncated: 569 more rows]
